# Supplementary material for: Electrosynthesis of high-entropy metallic glass nanoparticles for designer, multi-functional electrocatalysis
Source: Nat Commun. 2019 Jun 14;10:2650. doi: 10.1038/s41467-019-10303-z (PMC6570760; doi:10.1038/s41467-019-10303-z)
Supplement: Supplementary file 2 — Source Data [file 41467_2019_10303_MOESM2_ESM.xlsx]

## Sheet: Sheet1
	Element	1	2	3	4	5		Avg	Std Dev
Quinary D03 CrFeCoNiCu	Cr	12.38
	Fe	27.07
	Co	18.96
	Ni	18.12
	Cu	23.47
Binary D04 CoNi	Co	55.41	51.67	48.99	47.78			50.9625	2.9283
	Ni	44.59	48.33	51.01	52.22			49.0375	2.9283
Binary D05 CoNi	Co	57.18	54.51					55.845	1.335
	Ni	42.82	45.49					44.155	1.335
Binary D10 (25:75)	Co	33.22	31.11	37.43				33.92	2.62718
	Ni	66.78	68.89	62.57				66.08	2.62718
Quinary D13 CrCoNiCuGd	Cr	22.84	18.71	21.23				20.9267	1.69965
	Co	15.5	16.71	16.08				16.0967	0.494121
	Ni	12.01	16.25	16.91				15.0567	2.1711
	Cu	31.71	26.09	27.13				28.31	2.44137
	Gd	17.93	22.24	18.65				19.6067	1.88511
Ternary D16 CoNiCu	Co	29.13	32.78	29.6	31.67			30.795	1.49215
	Ni	29.71	34.02	29.96	34.35			32.01	2.17992
	Cu	41.16	33.2	40.44	33.98			37.195	3.62448
Ternary D17 CrVMn	Cr	44.77	43.79					44.28	0.49
	V	31.67	33.16					32.415	0.745
	Mn	23.56	23.05					23.305	0.255
Ternary D18 CrCoGd	Cr	35.52	37.09	32.09				34.9	2.08779
	Co	24.93	25.68	29.96				26.8567	2.21565
	Gd	39.55	37.23	37.95				38.2433	0.969582
Quinary D21 CrCoNiCuGd	Cr	20.83	18.09	18.36	22.84	18.71	21.23	20.01	1.74493
	Co	22.03	20.78	20.34	15.5	16.71	16.08	18.5733	2.5519
	Ni	21.35	21.01	21.4	12.01	16.25	16.91	18.155	3.45999
	Cu	15.18	20.64	21.15	31.71	26.09	27.13	23.65	5.32414
	Gd	20.61	19.48	18.74	17.93	22.24	18.65	19.6083	1.4396
Septenary	Cr	14.26	18.28	13.16				15.2333	2.20063
	Co	11.75	10.32	13.88				11.9833	1.4627
	Ni	11.47	12.62	9.04				11.0433	1.49234
	Cu	16.68	18.85	13.66				16.3967	2.12826
	Gd	21.71	16.85	17.67				18.7433	2.12429
	V	13.63	10.5	14.73				12.9533	1.79195
	Mn	10.5	12.57	17.87				13.6467	3.10361
Octonary	Cr	10.79	13.37	15.46				13.2067	1.91001
	Co	13.63	11.62	7.83				11.0267	2.40472
	Ni	11.75	8.51	8.79				9.68333	1.46582
	Cu	11.44	13.49	11.49				12.14	0.954812
	Gd	14.19	13.04	14.62				13.95	0.666983
	V	9.1	8.78	10.94				9.60667	0.951817
	Mn	13.74	14.24	12.16				13.38	0.886491
	In	15.37	16.96	18.72				17.0167	1.36822
D23 Binary Stoich Control	Co	28.77	26.11	27.32	28.11			27.5775	0.990641
	Ni	71.23	73.89	72.68	71.89			72.4225	0.990641
D24 Binary Stoich Control	Co	74.34	76.49	73.66				74.83	1.20618
	Ni	25.66	23.51	26.34				25.17	1.20618
VCrMnCoNi	V	18.77	13.23	14.47				15.49	2.37391
	Cr	27.11	23.76	24.6				25.1567	1.42315
	Mn	17.44	14.87	17.63				16.6467	1.25869
	Co	24.12	26.73	18.75				23.2	3.32214
	Ni	12.56	21.41	24.55				19.5067	5.07655
								#DIV/0!	#DIV/0!
CrCoNi	Cr	31.79	34.79	31.62				32.7333	1.45594
	Co	31.49	26.94	31.1				29.8433	2.05913
	Ni	36.72	38.27	37.28				37.4233	0.64085
VCrCoNi	V	19.3	24.55	20.53				21.46	2.24192
	Cr	23.69	33.2	24.7				27.1967	4.26498
	Co	30.6	24.41	30.49				28.5	2.89242
	Ni	26.41	17.84	24.28				22.8433	3.64319
VCrMnCoNiLa	V	13.08	14.76	12.78				13.54	0.871321
	Cr	15.09	21.43	14.79				17.1033	3.06187
	Mn	14.15	11.67	14.68				13.5	1.31197
	Co	22.63	18.99	22.5				21.3733	1.68611
	NI	21.89	18.28	21.19				20.4533	1.56312
	La	13.16	14.86	14.07				14.03	0.694598

## Sheet: Figure 4 OER
			Fe 01			Fe 02			Fe 03			HOPG 01			HOPG 02			HOPG 03			Ni 01			Ni 02			Ni 03			La 01			La 02			La 03			Co 01			Co 02			Co 03			Pt 01
		Potential	Current		Potential	Current		Potential	Current		Potential	Current		Potential	Current		Potential	Current		Potential	Current		Potential	Current		Potential	Current		Potential	Current		Potential	Current		Potential	Current		Potential	Current		Potential	Current		Potential	Current		Potential	Current
		0.26388	1.056e-06		0.26392	5.9259e-07		0.26373	6.6682e-07		0.26402	2.6799e-08		0.2645	5.8485e-08		0.26402	4.3154e-08		0.26376	-4.1397e-08		0.26407	-1.1864e-07		0.2638	-6.0954e-08		0.2645	5.8485e-08		0.26392	9.9689e-08		0.26386	-4.4675e-08		0.26387	6.989e-08		0.26394	6.6137e-08		0.26384	5.4925e-08		0.26374	9.7568e-09
		0.26444	1.068e-06		0.26407	6.0799e-07		0.26415	6.6863e-07		0.2642	2.8193e-08		0.26467	5.3329e-08		0.26439	4.9452e-08		0.26435	-2.3974e-08		0.26422	-1.0702e-07		0.26416	-6.0002e-08		0.26467	5.3329e-08		0.26414	8.3939e-08		0.26432	-1.8711e-08		0.26405	1.0232e-07		0.26415	9.6271e-08		0.26426	7.5497e-08		0.26405	2.2592e-08
		0.26485	1.0728e-06		0.26476	6.3212e-07		0.26468	6.8462e-07		0.26487	4.0989e-08		0.26505	5.7498e-08		0.26472	4.799e-08		0.26475	-2.4978e-08		0.26489	-1.0818e-07		0.26469	-5.5548e-08		0.26505	5.7498e-08		0.26484	9.7718e-08		0.26464	7.6489e-10		0.2645	1.1432e-07		0.26457	1.1472e-07		0.26495	1.0663e-07		0.26455	2.3762e-08
		0.26511	1.0916e-06		0.26526	6.1034e-07		0.26513	6.7996e-07		0.26522	3.8346e-08		0.26563	4.9617e-08		0.26525	4.4933e-08		0.26532	-3.3729e-08		0.26519	-1.184e-07		0.26522	-5.5737e-08		0.26563	4.9617e-08		0.26524	1.0878e-07		0.26534	-5.5315e-09		0.26527	1.1739e-07		0.26521	1.1845e-07		0.26509	8.5311e-08		0.26482	2.3661e-08
		0.26568	1.0862e-06		0.26581	6.1225e-07		0.26574	6.8929e-07		0.26569	3.862e-08		0.26618	4.5974e-08		0.26592	4.4067e-08		0.26564	-2.2955e-08		0.26598	-1.0156e-07		0.26567	-5.1758e-08		0.26618	4.5974e-08		0.26562	1.0103e-07		0.26571	-7.3368e-09		0.26575	1.2602e-07		0.26583	1.2327e-07		0.26573	1.0084e-07		0.26544	2.5375e-08
		0.26635	1.0856e-06		0.26613	6.2504e-07		0.26605	6.9314e-07		0.26624	2.6261e-08		0.26642	6.6537e-08		0.26619	5.227e-08		0.26619	-9.8473e-09		0.26603	-1.0792e-07		0.26581	-5.3217e-08		0.26642	6.6537e-08		0.26628	9.747e-08		0.26608	-6.5665e-09		0.26598	1.2493e-07		0.26609	1.2358e-07		0.26599	1.054e-07		0.26588	3.0825e-08
		0.26666	1.0967e-06		0.2665	6.2097e-07		0.26685	6.8948e-07		0.26688	1.8604e-08		0.26688	6.5569e-08		0.26667	5.2024e-08		0.2668	-2.4406e-08		0.26658	-1.0892e-07		0.26633	-5.3756e-08		0.26688	6.5569e-08		0.26644	1.0316e-07		0.2665	-1.358e-08		0.26651	1.1866e-07		0.26646	1.1366e-07		0.26671	1.2236e-07		0.26637	2.8716e-08
		0.26697	1.0905e-06		0.26697	6.3948e-07		0.26707	6.9041e-07		0.2673	3.9065e-08		0.26747	4.9329e-08		0.26722	5.2756e-08		0.26702	-2.4245e-08		0.26721	-1.0594e-07		0.26679	-5.1029e-08		0.26747	4.9329e-08		0.26714	1.0892e-07		0.26712	-5.9319e-09		0.26702	1.1925e-07		0.26692	1.22e-07		0.26702	1.2882e-07		0.26675	2.9519e-08
		0.26768	1.0893e-06		0.26762	6.3093e-07		0.26772	6.9514e-07		0.26767	3.3206e-08		0.26816	4.8405e-08		0.26781	6.0753e-08		0.26761	-5.7415e-09		0.2677	-9.6134e-08		0.26746	-4.9617e-08		0.26816	4.8405e-08		0.2677	1.13e-07		0.26774	5.8242e-09		0.26744	1.3466e-07		0.26755	1.1944e-07		0.26775	1.1679e-07		0.26742	2.9953e-08
		0.26802	1.0963e-06		0.26794	6.3335e-07		0.26817	6.7834e-07		0.2684	2.3842e-08		0.2685	6.1339e-08		0.26808	5.6212e-08		0.26818	-1.7725e-08		0.26795	-9.1403e-08		0.26796	-5.1214e-08		0.2685	6.1339e-08		0.26822	1.0064e-07		0.26802	-8.6025e-09		0.26795	1.2692e-07		0.26816	1.1857e-07		0.26809	7.7861e-08		0.26784	2.8724e-08
		0.26862	1.1053e-06		0.26871	6.2556e-07		0.26836	6.9217e-07		0.26887	2.8789e-08		0.26879	4.4828e-08		0.26859	5.6774e-08		0.26846	-9.4314e-09		0.26846	-9.502e-08		0.2683	-5.1925e-08		0.26879	4.4828e-08		0.2685	1.0193e-07		0.26858	2.0258e-10		0.26852	1.2631e-07		0.26856	1.1771e-07		0.26852	1.0472e-07		0.26826	2.9069e-08
		0.26898	1.0889e-06		0.26894	6.4382e-07		0.26884	6.8372e-07		0.26897	2.5812e-08		0.26932	5.4498e-08		0.26901	4.6349e-08		0.26915	-9.8036e-09		0.26891	-1.1765e-07		0.26849	-4.968e-08		0.26932	5.4498e-08		0.26889	1.0031e-07		0.26905	5.4161e-09		0.26896	1.2677e-07		0.26889	1.2803e-07		0.269	9.8775e-08		0.26869	3.2735e-08
		0.26943	1.1012e-06		0.26926	6.4399e-07		0.26948	7.0447e-07		0.26953	4.4401e-08		0.26972	5.668e-08		0.26949	5.6588e-08		0.26933	-2.1919e-08		0.26932	-9.0693e-08		0.26922	-4.8349e-08		0.26972	5.668e-08		0.26936	1.1558e-07		0.26947	2.518e-09		0.26943	1.3362e-07		0.26942	1.1785e-07		0.26926	1.2735e-07		0.26908	3.4682e-08
		0.26985	1.1046e-06		0.26991	6.3901e-07		0.26978	6.9053e-07		0.26995	4.1326e-08		0.27011	4.8729e-08		0.26995	5.9126e-08		0.26987	-2.3749e-08		0.26978	-7.9062e-08		0.26953	-4.7023e-08		0.27011	4.8729e-08		0.26983	1.1399e-07		0.26984	1.2668e-08		0.27007	1.1757e-07		0.26979	1.2928e-07		0.26974	1.1287e-07		0.26947	3.3304e-08
		0.27034	1.0953e-06		0.27026	6.2763e-07		0.27029	6.9901e-07		0.27048	3.9949e-08		0.27075	5.6697e-08		0.27043	4.1576e-08		0.27038	-1.51e-08		0.27043	-9.0254e-08		0.27024	-4.6768e-08		0.27075	5.6697e-08		0.27049	1.1382e-07		0.27033	2.3467e-08		0.27026	1.1236e-07		0.27032	1.1958e-07		0.27043	1.0527e-07		0.27009	3.2138e-08
		0.27074	1.1086e-06		0.27063	6.4687e-07		0.27071	7.0121e-07		0.27119	3.3341e-08		0.27098	5.5696e-08		0.27089	4.1561e-08		0.27065	-1.2623e-08		0.27092	-8.1452e-08		0.2706	-4.5469e-08		0.27098	5.5696e-08		0.27069	1.0408e-07		0.27068	2.0255e-08		0.27075	1.3814e-07		0.27067	1.1354e-07		0.27078	9.8537e-08		0.27035	3.2905e-08
		0.27145	1.1185e-06		0.27131	6.326e-07		0.27133	7.0443e-07		0.27132	3.8714e-08		0.27169	4.6265e-08		0.27151	4.4383e-08		0.27123	-2.1603e-08		0.27129	-9.0698e-08		0.27132	-4.542e-08		0.27169	4.6265e-08		0.27126	1.1519e-07		0.27138	2.7689e-08		0.2713	1.349e-07		0.27136	1.2171e-07		0.27144	1.0672e-07		0.27095	3.8034e-08
		0.27169	1.1231e-06		0.27185	6.3692e-07		0.27179	7.179e-07		0.27189	2.7633e-08		0.27217	6.1992e-08		0.27193	5.4839e-08		0.27179	-6.8806e-09		0.27176	-9.024e-08		0.27148	-4.4576e-08		0.27217	6.1992e-08		0.27178	1.1416e-07		0.27166	1.3577e-08		0.27186	1.3023e-07		0.27177	1.1596e-07		0.27165	1.1258e-07		0.27149	3.5459e-08
		0.27223	1.1171e-06		0.2723	6.4842e-07		0.2723	7.0889e-07		0.27244	3.4147e-08		0.27272	5.663e-08		0.27222	6.0867e-08		0.27239	2.224e-09		0.27229	-7.8407e-08		0.27214	-4.3724e-08		0.27272	5.663e-08		0.27224	1.0759e-07		0.27211	2.1551e-08		0.27225	1.2607e-07		0.27229	1.1417e-07		0.27238	1.0815e-07		0.27186	3.6115e-08
		0.27272	1.1141e-06		0.27285	6.4241e-07		0.27264	7.1787e-07		0.27281	4.9151e-08		0.27303	5.5055e-08		0.27284	5.9108e-08		0.27276	-1.374e-08		0.27256	-8.3243e-08		0.27235	-4.1347e-08		0.27303	5.5055e-08		0.27285	1.1713e-07		0.27277	1.1884e-08		0.27273	1.2711e-07		0.27264	1.179e-07		0.27274	1.1578e-07		0.27241	3.5101e-08
		0.27325	1.1188e-06		0.273	6.4032e-07		0.27319	6.9556e-07		0.27335	3.5042e-08		0.27381	5.7637e-08		0.27334	4.8211e-08		0.27333	-2.393e-08		0.27329	-7.5149e-08		0.27325	-4.2428e-08		0.27381	5.7637e-08		0.27316	1.1148e-07		0.27327	3.4773e-08		0.27313	1.3876e-07		0.27315	1.2252e-07		0.27315	1.0209e-07		0.27304	3.9136e-08
		0.27391	1.1094e-06		0.27362	6.5244e-07		0.27363	7.1632e-07		0.27409	4.1619e-08		0.27412	5.4003e-08		0.27368	5.6787e-08		0.27384	-3.6471e-10		0.27365	-8.1977e-08		0.27346	-4.2658e-08		0.27412	5.4003e-08		0.27359	1.1171e-07		0.27355	2.4105e-09		0.2737	1.1928e-07		0.27361	1.1265e-07		0.27377	9.1267e-08		0.27361	3.7043e-08
		0.27429	1.1183e-06		0.27409	6.5561e-07		0.27416	7.0546e-07		0.27428	4.2067e-08		0.27453	6.1173e-08		0.27407	5.2948e-08		0.27421	-8.4624e-09		0.27424	-9.028e-08		0.27379	-4.2669e-08		0.27453	6.1173e-08		0.2742	1.0635e-07		0.27406	1.307e-08		0.27421	1.2928e-07		0.27406	1.2442e-07		0.27412	9.7978e-08		0.27379	3.9765e-08
		0.27465	1.1211e-06		0.27475	6.4959e-07		0.27458	7.1178e-07		0.27481	3.1687e-08		0.27493	4.5691e-08		0.27464	4.7755e-08		0.27456	-6.3798e-09		0.27471	-9.6232e-08		0.27451	-4.192e-08		0.27493	4.5691e-08		0.27459	1.1372e-07		0.27451	1.2661e-08		0.27462	1.2248e-07		0.2746	1.2636e-07		0.27466	1.1786e-07		0.27438	3.7438e-08
		0.27501	1.1181e-06		0.27493	6.661e-07		0.27518	7.1089e-07		0.27531	4.3212e-08		0.27559	5.4952e-08		0.27522	3.9402e-08		0.27506	1.6002e-09		0.27489	-7.8524e-08		0.27499	-3.8853e-08		0.27559	5.4952e-08		0.27495	1.1698e-07		0.27515	3.8907e-09		0.27512	1.3421e-07		0.27527	1.2795e-07		0.2754	1.1097e-07		0.27505	4.0351e-08
		0.27555	1.1129e-06		0.27561	6.5553e-07		0.27532	7.1594e-07		0.27571	3.3146e-08		0.27596	4.7834e-08		0.2757	5.4814e-08		0.27551	-1.3675e-08		0.27568	-8.9286e-08		0.27554	-4.0099e-08		0.27596	4.7834e-08		0.2756	9.4374e-08		0.2756	1.3736e-08		0.27556	1.2118e-07		0.27558	1.1071e-07		0.27572	1.2469e-07		0.27516	3.3115e-08
		0.27619	1.1288e-06		0.27594	6.5612e-07		0.27596	7.1549e-07		0.27625	4.0009e-08		0.27652	6.2168e-08		0.27609	6.2933e-08		0.27603	-1.7369e-08		0.2761	-7.3407e-08		0.27597	-4.1568e-08		0.27652	6.2168e-08		0.27596	1.0157e-07		0.27589	1.5615e-08		0.27599	1.2558e-07		0.27607	1.2136e-07		0.27597	9.7393e-08		0.27567	4.0429e-08
		0.27662	1.1267e-06		0.27654	6.5612e-07		0.27649	7.2846e-07		0.27671	3.3953e-08		0.27678	4.4031e-08		0.2767	4.8031e-08		0.27649	-7.1682e-09		0.2763	-6.2298e-08		0.2763	-4.1782e-08		0.27678	4.4031e-08		0.27641	1.0023e-07		0.27628	2.4774e-08		0.27647	1.227e-07		0.27658	1.1751e-07		0.27661	9.9541e-08		0.27626	4.1286e-08
		0.27712	1.1133e-06		0.27683	6.6968e-07		0.27694	7.2325e-07		0.27711	3.6363e-08		0.27733	3.6847e-08		0.27696	6.2962e-08		0.27705	-9.4269e-09		0.2771	-6.2964e-08		0.27682	-3.862e-08		0.27733	3.6847e-08		0.27702	1.1048e-07		0.27673	1.8829e-09		0.27687	1.2339e-07		0.27695	1.239e-07		0.27688	1.1035e-07		0.27651	3.8645e-08
		0.27755	1.126e-06		0.27726	6.6757e-07		0.27738	7.2706e-07		0.27755	4.2649e-08		0.27757	5.7015e-08		0.27728	5.5175e-08		0.27747	-7.618e-09		0.27738	-6.2555e-08		0.27729	-3.8479e-08		0.27757	5.7015e-08		0.27752	1.0582e-07		0.27738	1.25e-08		0.27717	1.2431e-07		0.27745	1.1613e-07		0.27758	9.6495e-08		0.27716	3.8614e-08
		0.27789	1.1323e-06		0.27797	6.7181e-07		0.27803	7.1853e-07		0.27805	3.9007e-08		0.27815	5.4212e-08		0.27784	5.4677e-08		0.27783	-1.031e-08		0.27805	-7.5842e-08		0.27771	-3.7735e-08		0.27815	5.4212e-08		0.27775	1.0463e-07		0.27791	2.9996e-08		0.27781	1.3756e-07		0.27781	1.1594e-07		0.2779	1.0273e-07		0.27762	4.0036e-08
		0.27851	1.1235e-06		0.27826	6.6459e-07		0.27821	7.1896e-07		0.27837	3.4857e-08		0.27866	5.3161e-08		0.27843	5.3572e-08		0.27821	-7.4197e-09		0.27836	-6.9632e-08		0.27804	-3.7193e-08		0.27866	5.3161e-08		0.27829	1.0356e-07		0.27816	5.872e-09		0.27839	1.2911e-07		0.27811	1.0186e-07		0.27833	1.1511e-07		0.27828	4.1994e-08
		0.27876	1.1388e-06		0.27859	6.656e-07		0.27888	7.2307e-07		0.2789	2.9972e-08		0.27925	4.8951e-08		0.27891	4.6983e-08		0.27884	-9.2551e-09		0.27895	-6.6868e-08		0.27851	-3.5147e-08		0.27925	4.8951e-08		0.27877	1.0768e-07		0.27877	3.7121e-08		0.27885	1.435e-07		0.27879	1.2919e-07		0.27892	1.0572e-07		0.27862	4.2111e-08
		0.27922	1.1479e-06		0.27916	6.6394e-07		0.27919	7.1604e-07		0.27937	2.956e-08		0.27961	5.9702e-08		0.27928	5.3515e-08		0.27925	-1.2632e-08		0.27929	-7.9128e-08		0.27919	-3.7895e-08		0.27961	5.9702e-08		0.27936	1.0402e-07		0.27924	2.2836e-08		0.27927	1.3086e-07		0.27925	1.1183e-07		0.27924	1.008e-07		0.27905	3.969e-08
		0.27978	1.1274e-06		0.27961	6.6582e-07		0.27981	7.2074e-07		0.27976	3.1363e-08		0.28016	5.8899e-08		0.27997	5.3428e-08		0.27985	-9.5631e-09		0.27969	-6.6196e-08		0.27959	-3.5475e-08		0.28016	5.8899e-08		0.27964	1.0199e-07		0.27958	2.3642e-08		0.27965	1.3427e-07		0.2797	1.2325e-07		0.27989	1.0292e-07		0.2797	4.2974e-08
		0.28016	1.1395e-06		0.28023	6.939e-07		0.28009	7.2793e-07		0.28007	1.8734e-08		0.28054	4.8817e-08		0.2803	4.5419e-08		0.28016	8.5858e-09		0.28041	-6.1706e-08		0.27994	-3.5261e-08		0.28054	4.8817e-08		0.28018	1.1609e-07		0.28007	1.7591e-08		0.28026	1.3485e-07		0.28022	1.0798e-07		0.28017	1.1372e-07		0.2798	4.285e-08
		0.28051	1.1408e-06		0.2807	6.833e-07		0.28085	7.1894e-07		0.28089	4.7352e-08		0.28109	5.193e-08		0.28064	5.0563e-08		0.28085	-5.895e-10		0.28055	-6.2753e-08		0.28064	-3.5245e-08		0.28109	5.193e-08		0.28087	1.0192e-07		0.28055	3.4182e-08		0.28067	1.3684e-07		0.28082	1.2176e-07		0.28083	1.0727e-07		0.28059	4.3551e-08
		0.28109	1.1328e-06		0.28108	6.7133e-07		0.28102	7.3359e-07		0.28129	3.8184e-08		0.28128	4.9232e-08		0.28116	4.4887e-08		0.28114	-1.385e-08		0.28113	-5.1892e-08		0.28104	-3.462e-08		0.28128	4.9232e-08		0.28099	1.0729e-07		0.28116	2.663e-08		0.2811	1.3052e-07		0.28116	1.2811e-07		0.28112	1.0719e-07		0.28099	4.1524e-08
		0.28152	1.1418e-06		0.28148	6.8756e-07		0.28162	7.4268e-07		0.2816	3.6539e-08		0.28174	5.3383e-08		0.28169	5.6989e-08		0.28158	1.0174e-08		0.2816	-5.5228e-08		0.28161	-3.5652e-08		0.28174	5.3383e-08		0.28142	1.2103e-07		0.28161	3.0499e-08		0.28149	1.3311e-07		0.28158	1.2208e-07		0.28164	9.325e-08		0.28124	4.5841e-08
		0.28181	1.1521e-06		0.28209	6.8563e-07		0.28188	7.3038e-07		0.28208	3.4349e-08		0.28227	4.8812e-08		0.28196	5.7487e-08		0.28199	-7.1917e-09		0.28196	-5.9475e-08		0.28206	-3.354e-08		0.28227	4.8812e-08		0.28195	1.0533e-07		0.2818	2.9354e-08		0.28204	1.4361e-07		0.28203	1.2037e-07		0.28208	1.0012e-07		0.28195	4.4287e-08
		0.28257	1.1396e-06		0.28268	6.82e-07		0.28241	7.4173e-07		0.28283	2.9425e-08		0.28305	6.9763e-08		0.28263	4.916e-08		0.2825	3.6591e-09		0.28238	-5.9367e-08		0.28236	-3.1724e-08		0.28305	6.9763e-08		0.28249	1.1662e-07		0.28242	6.3634e-09		0.28259	1.3945e-07		0.28251	1.268e-07		0.28272	1.0801e-07		0.28221	4.7229e-08
		0.28326	1.1693e-06		0.28314	6.742e-07		0.28291	7.3287e-07		0.28325	3.8013e-08		0.28336	5.8589e-08		0.28301	5.393e-08		0.28311	-3.3561e-09		0.28302	-4.494e-08		0.28279	-3.2405e-08		0.28336	5.8589e-08		0.28299	1.1434e-07		0.28299	2.8311e-08		0.28277	1.3134e-07		0.28327	1.1475e-07		0.28318	9.0098e-08		0.28278	4.3326e-08
		0.28361	1.1326e-06		0.28342	6.8547e-07		0.28349	7.3949e-07		0.28356	4.4218e-08		0.28381	6.1655e-08		0.28332	5.5534e-08		0.28331	-4.144e-10		0.28347	-5.0275e-08		0.28332	-3.2971e-08		0.28381	6.1655e-08		0.28349	1.0896e-07		0.28346	2.0983e-08		0.28349	1.212e-07		0.28341	1.2017e-07		0.28337	1.032e-07		0.28312	4.5217e-08
		0.28374	1.1421e-06		0.28392	6.9345e-07		0.28389	7.2912e-07		0.2841	3.1837e-08		0.28435	5.1632e-08		0.28386	4.7708e-08		0.28388	3.1653e-10		0.28373	-5.5332e-08		0.28404	-3.2433e-08		0.28435	5.1632e-08		0.28409	9.082e-08		0.28382	3.5519e-08		0.2837	1.2511e-07		0.28403	1.2273e-07		0.2839	9.6191e-08		0.28352	4.5409e-08
		0.2842	1.1527e-06		0.28442	6.8046e-07		0.28435	7.3797e-07		0.28453	3.6729e-08		0.28471	6.1855e-08		0.28435	5.3736e-08		0.28438	-7.965e-09		0.28431	-6.4637e-08		0.28437	-3.3724e-08		0.28471	6.1855e-08		0.28424	1.0153e-07		0.28434	2.5737e-08		0.28419	1.3055e-07		0.2844	1.3064e-07		0.28446	1.2206e-07		0.28413	4.7669e-08
		0.28484	1.1636e-06		0.28483	6.8273e-07		0.28474	7.422e-07		0.28501	2.802e-08		0.28519	5.8111e-08		0.28476	4.883e-08		0.28485	-9.0535e-09		0.28494	-4.5715e-08		0.28448	-3.1e-08		0.28519	5.8111e-08		0.28485	1.135e-07		0.28492	3.4626e-08		0.2848	1.2453e-07		0.28493	1.2449e-07		0.28472	1.0592e-07		0.28452	4.5565e-08
		0.28523	1.1548e-06		0.28516	6.8443e-07		0.28526	7.5e-07		0.28561	5.1511e-08		0.28574	4.8093e-08		0.28533	5.5591e-08		0.28525	-8.2896e-09		0.28512	-5.2613e-08		0.28542	-3.1364e-08		0.28574	4.8093e-08		0.28527	9.517e-08		0.28523	2.6749e-08		0.28516	1.4192e-07		0.28528	1.165e-07		0.28526	9.9121e-08		0.2848	4.7524e-08
		0.28589	1.1593e-06		0.28566	6.9076e-07		0.28572	7.5515e-07		0.28572	4.091e-08		0.28602	5.8501e-08		0.28564	4.505e-08		0.28585	2.0098e-12		0.28585	-6.648e-08		0.2855	-2.8211e-08		0.28602	5.8501e-08		0.28585	1.0196e-07		0.28587	4.0554e-08		0.28569	1.3794e-07		0.28584	1.3241e-07		0.28559	1.1528e-07		0.28545	4.4342e-08
		0.28613	1.1493e-06		0.28611	6.6769e-07		0.28626	7.5204e-07		0.28647	4.5926e-08		0.28667	5.6857e-08		0.28634	5.6419e-08		0.2865	-5.7118e-09		0.28621	-4.8078e-08		0.28624	-2.9369e-08		0.28667	5.6857e-08		0.28615	1.07e-07		0.28595	4.4834e-08		0.28625	1.3508e-07		0.28608	1.1436e-07		0.28635	1.0457e-07		0.28594	5.0121e-08
		0.28663	1.1696e-06		0.28679	6.7372e-07		0.28658	7.438e-07		0.28677	2.5818e-08		0.28702	4.7616e-08		0.28672	5.2425e-08		0.28654	1.2371e-08		0.28663	-5.2277e-08		0.28644	-2.9176e-08		0.28702	4.7616e-08		0.28669	1.2122e-07		0.28665	3.1136e-08		0.28667	1.2507e-07		0.28675	1.3011e-07		0.28668	9.3232e-08		0.28634	4.6281e-08
		0.28708	1.1486e-06		0.28715	6.8639e-07		0.28727	7.4028e-07		0.28711	3.979e-08		0.28767	6.2946e-08		0.28733	5.617e-08		0.28728	-2.3174e-09		0.2872	-3.4431e-08		0.287	-2.7375e-08		0.28767	6.2946e-08		0.2871	1.011e-07		0.2873	4.0658e-08		0.28723	1.4863e-07		0.2872	1.1692e-07		0.28737	1.091e-07		0.28665	4.5289e-08
		0.28782	1.1687e-06		0.2877	6.9225e-07		0.28753	7.5316e-07		0.28785	2.613e-08		0.28805	5.2136e-08		0.28756	5.4596e-08		0.28748	5.9424e-09		0.28751	-5.9603e-08		0.2875	-3.053e-08		0.28805	5.2136e-08		0.28773	1.0114e-07		0.28759	2.5741e-08		0.28752	1.3501e-07		0.28765	1.3399e-07		0.28787	1.1216e-07		0.28735	4.8173e-08
		0.28816	1.1758e-06		0.28794	7.004e-07		0.28804	7.5098e-07		0.28839	2.6643e-08		0.28855	6.2164e-08		0.28834	6.5623e-08		0.2883	7.0017e-09		0.28813	-4.0958e-08		0.28785	-2.7167e-08		0.28855	6.2164e-08		0.28825	1.1276e-07		0.28806	4.2018e-08		0.28799	1.4755e-07		0.28814	1.2536e-07		0.28801	1.165e-07		0.28792	5.0466e-08
		0.28855	1.1497e-06		0.28871	6.9193e-07		0.28886	7.5009e-07		0.28874	3.9892e-08		0.28904	5.5692e-08		0.28869	5.399e-08		0.28858	5.5234e-09		0.28848	-5.5406e-08		0.28855	-2.9025e-08		0.28904	5.5692e-08		0.28839	8.984e-08		0.28849	3.3494e-08		0.28855	1.2932e-07		0.28871	1.0874e-07		0.28867	1.1571e-07		0.28834	4.5001e-08
		0.28889	1.1717e-06		0.28889	6.9879e-07		0.28905	7.531e-07		0.28927	3.2422e-08		0.28941	6.654e-08		0.28919	5.1664e-08		0.28888	-2.5811e-09		0.28915	-4.4503e-08		0.28908	-2.6196e-08		0.28941	6.654e-08		0.28912	9.0645e-08		0.289	5.2606e-08		0.28894	1.3744e-07		0.28903	1.4573e-07		0.28899	8.4848e-08		0.28897	4.9169e-08
		0.28943	1.1648e-06		0.28964	6.8099e-07		0.28934	7.6159e-07		0.28962	3.8718e-08		0.28975	5.3433e-08		0.28946	4.7801e-08		0.28957	-1.3976e-09		0.28962	-4.7834e-08		0.2895	-2.704e-08		0.28975	5.3433e-08		0.28957	9.5223e-08		0.28946	2.8329e-08		0.2895	1.3418e-07		0.28955	1.2685e-07		0.28957	9.1753e-08		0.28933	5.2224e-08
		0.29021	1.188e-06		0.29009	7.0661e-07		0.29001	7.4802e-07		0.2902	3.8152e-08		0.29013	5.0837e-08		0.29027	7.0862e-08		0.28994	-4.1699e-10		0.29008	-3.8777e-08		0.29023	-2.5776e-08		0.29013	5.0837e-08		0.29	1.0174e-07		0.28995	5.4247e-08		0.29011	1.454e-07		0.2901	1.249e-07		0.29017	1.1154e-07		0.2898	5.3244e-08
		0.29041	1.169e-06		0.2906	6.8644e-07		0.29051	7.6035e-07		0.29057	2.9673e-08		0.2909	5.4764e-08		0.29045	4.6947e-08		0.29052	-1.0245e-08		0.29069	-4.8163e-08		0.29031	-2.7786e-08		0.2909	5.4764e-08		0.29051	1.1224e-07		0.2906	3.378e-08		0.29048	1.4176e-07		0.29071	9.8609e-08		0.2907	1.024e-07		0.2903	4.8526e-08
		0.29089	1.1874e-06		0.29089	6.9528e-07		0.29102	7.5878e-07		0.29114	1.8663e-08		0.29128	4.9566e-08		0.29107	4.8293e-08		0.29099	-4.5753e-09		0.29104	-5.495e-08		0.29094	-2.467e-08		0.29128	4.9566e-08		0.29106	1.0019e-07		0.291	3.1671e-08		0.29095	1.2616e-07		0.29096	1.1328e-07		0.29081	9.7982e-08		0.29067	4.6549e-08
		0.29163	1.1732e-06		0.29152	6.9972e-07		0.29134	7.6834e-07		0.29148	4.8858e-08		0.29195	5.443e-08		0.29147	5.4627e-08		0.29138	1.0043e-08		0.29151	-4.8641e-08		0.29129	-2.4023e-08		0.29195	5.443e-08		0.29132	1.142e-07		0.29133	3.9711e-08		0.2914	1.2441e-07		0.29135	1.245e-07		0.29115	1.0718e-07		0.29114	5.0076e-08
		0.29181	1.1706e-06		0.29182	7.1121e-07		0.29183	7.6074e-07		0.29204	3.4768e-08		0.29209	5.084e-08		0.2918	4.8903e-08		0.29185	7.1181e-09		0.29186	-5.2254e-08		0.29181	-2.5152e-08		0.29209	5.084e-08		0.29212	1.0114e-07		0.29195	4.2602e-08		0.29167	1.2954e-07		0.29178	1.1912e-07		0.29178	1.0207e-07		0.29161	4.8669e-08
		0.29234	1.1736e-06		0.29248	7.0829e-07		0.2922	7.6839e-07		0.29262	3.3323e-08		0.29264	5.9971e-08		0.29233	5.134e-08		0.29236	7.1865e-09		0.29247	-4.5848e-08		0.29216	-2.5731e-08		0.29264	5.9971e-08		0.29241	1.1155e-07		0.29231	3.4045e-08		0.29223	1.4022e-07		0.29243	1.1472e-07		0.29238	1.0705e-07		0.29197	5.1092e-08
		0.29267	1.1929e-06		0.29282	7.1687e-07		0.29276	7.5743e-07		0.29294	2.2318e-08		0.29306	5.52e-08		0.29276	5.457e-08		0.29279	2.5059e-09		0.29286	-5.0892e-08		0.29278	-2.4731e-08		0.29306	5.52e-08		0.29267	1.069e-07		0.29283	4.4532e-08		0.29278	1.3595e-07		0.29294	1.32e-07		0.29286	1.1315e-07		0.29233	5.191e-08
		0.29328	1.1794e-06		0.29325	7.0435e-07		0.29345	7.5986e-07		0.29344	2.648e-08		0.29366	4.5546e-08		0.29315	5.3796e-08		0.29313	1.4848e-08		0.29323	-4.7964e-08		0.29321	-2.3012e-08		0.29366	4.5546e-08		0.29317	1.013e-07		0.29339	3.9383e-08		0.29313	1.1452e-07		0.29336	1.093e-07		0.29339	1.1445e-07		0.29299	4.8639e-08
		0.294	1.1789e-06		0.29396	7.1782e-07		0.29405	7.7019e-07		0.29392	2.7817e-08		0.29401	4.0815e-08		0.29385	3.6545e-08		0.29377	1.3024e-08		0.29382	-4.5528e-08		0.29367	-2.2249e-08		0.29401	4.0815e-08		0.29379	9.6345e-08		0.29367	4.4704e-08		0.29358	1.3033e-07		0.29393	1.2279e-07		0.29383	1.2139e-07		0.29341	5.0724e-08
		0.29444	1.185e-06		0.29402	7.1252e-07		0.29427	7.6563e-07		0.29466	2.7821e-08		0.29484	5.2126e-08		0.29447	5.586e-08		0.29434	-2.7494e-09		0.29435	-3.8213e-08		0.29406	-2.278e-08		0.29484	5.2126e-08		0.29429	7.9144e-08		0.29423	5.2611e-08		0.29415	1.2974e-07		0.29435	1.0092e-07		0.29427	1.0137e-07		0.29411	5.0223e-08
		0.29483	1.1936e-06		0.29476	7.0998e-07		0.29478	7.7786e-07		0.29505	2.5011e-08		0.29515	5.6679e-08		0.2947	4.3566e-08		0.29474	-3.8443e-09		0.29477	-3.2845e-08		0.29461	-2.3517e-08		0.29515	5.6679e-08		0.29482	9.9236e-08		0.29484	5.0668e-08		0.29471	1.293e-07		0.29457	1.188e-07		0.29467	9.2198e-08		0.29431	5.6524e-08
		0.29533	1.186e-06		0.29513	7.1431e-07		0.29533	7.7033e-07		0.29548	4.3832e-08		0.29577	3.6199e-08		0.29539	5.3772e-08		0.29532	5.8412e-09		0.29544	-3.7443e-08		0.29536	-2.2757e-08		0.29577	3.6199e-08		0.29531	8.4502e-08		0.29528	3.7133e-08		0.29516	1.2645e-07		0.29528	1.1053e-07		0.2954	1.0597e-07		0.29502	5.0632e-08
		0.29577	1.201e-06		0.29573	7.2407e-07		0.29563	7.7079e-07		0.2959	4.6934e-08		0.29612	5.3492e-08		0.29566	4.5155e-08		0.29575	-2.7054e-09		0.29591	-4.4196e-08		0.29568	-2.3554e-08		0.29612	5.3492e-08		0.29565	1.1378e-07		0.29576	4.8457e-08		0.29552	1.2619e-07		0.29565	1.2022e-07		0.29588	1.0535e-07		0.29528	5.3766e-08
		0.29632	1.1806e-06		0.29616	7.247e-07		0.29616	7.8895e-07		0.29651	2.4735e-08		0.29645	4.9964e-08		0.29607	5.8618e-08		0.29636	1.3251e-08		0.29621	-4.3443e-08		0.29603	-1.9652e-08		0.29645	4.9964e-08		0.29621	1.0095e-07		0.29612	5.4989e-08		0.296	1.3809e-07		0.29588	9.9066e-08		0.29619	9.8984e-08		0.296	5.1569e-08
		0.29674	1.2019e-06		0.29657	7.1565e-07		0.29664	7.7336e-07		0.29689	2.5437e-08		0.29713	5.5047e-08		0.2967	5.5295e-08		0.2965	7.5148e-09		0.2966	-4.1101e-08		0.29661	-2.1777e-08		0.29713	5.5047e-08		0.29648	9.0177e-08		0.29669	5.3723e-08		0.29686	1.2607e-07		0.29659	1.1786e-07		0.29655	1.0441e-07		0.29628	5.1506e-08
		0.29721	1.1908e-06		0.29712	7.0785e-07		0.29702	7.5785e-07		0.2972	3.8541e-08		0.29745	5.1047e-08		0.29707	4.0239e-08		0.29708	1.1967e-08		0.29713	-3.8253e-08		0.29708	-1.7325e-08		0.29745	5.1047e-08		0.29694	9.6287e-08		0.29726	6.0481e-08		0.29714	1.4791e-07		0.29711	1.2814e-07		0.29717	1.0691e-07		0.29692	5.602e-08
		0.29786	1.2025e-06		0.29756	7.2426e-07		0.29754	7.7346e-07		0.29759	3.4094e-08		0.29823	5.6685e-08		0.29778	4.2611e-08		0.29756	6.0265e-09		0.29766	-2.5987e-08		0.29764	-2.1094e-08		0.29823	5.6685e-08		0.29756	9.9279e-08		0.29752	4.3674e-08		0.29769	1.4649e-07		0.29783	1.2685e-07		0.29771	1.1233e-07		0.29733	5.8391e-08
		0.29814	1.1975e-06		0.29793	7.1191e-07		0.29798	7.8702e-07		0.29814	3.6764e-08		0.29862	4.8043e-08		0.29811	6.0032e-08		0.29814	1.7649e-08		0.298	-3.5228e-08		0.298	-2.0735e-08		0.29862	4.8043e-08		0.29815	1.1194e-07		0.29819	3.2708e-08		0.29816	1.3213e-07		0.29818	1.1575e-07		0.29796	1.0327e-07		0.29787	5.3964e-08
		0.29858	1.1873e-06		0.29842	7.2237e-07		0.29867	7.7955e-07		0.29866	3.6142e-08		0.29896	5.0635e-08		0.29864	4.742e-08		0.29835	9.8061e-09		0.29829	-3.3953e-08		0.2985	-1.8065e-08		0.29896	5.0635e-08		0.29845	9.4353e-08		0.2986	3.8295e-08		0.29848	1.2713e-07		0.29849	1.15e-07		0.29857	9.8339e-08		0.29824	5.5409e-08
		0.29907	1.1954e-06		0.29887	7.138e-07		0.29905	7.7359e-07		0.29915	3.1184e-08		0.29947	4.2706e-08		0.2989	7.6753e-08		0.29915	-3.6543e-09		0.2991	-3.4804e-08		0.29892	-1.918e-08		0.29947	4.2706e-08		0.29908	9.6337e-08		0.29891	4.1849e-08		0.29883	1.1222e-07		0.29885	1.0412e-07		0.29892	1.0465e-07		0.29879	5.2822e-08
		0.29952	1.186e-06		0.2995	7.172e-07		0.29951	7.7352e-07		0.29952	3.7456e-08		0.29982	5.6487e-08		0.29945	6.7252e-08		0.29945	1.7525e-08		0.29934	-2.0952e-08		0.29942	-1.8022e-08		0.29982	5.6487e-08		0.29951	1.0116e-07		0.29931	5.0088e-08		0.29932	1.296e-07		0.29952	1.1094e-07		0.29933	9.5903e-08		0.29934	5.6689e-08
		0.29979	1.2008e-06		0.29997	7.0676e-07		0.29999	7.8965e-07		0.29991	3.2266e-08		0.30018	4.2104e-08		0.29991	5.4392e-08		0.30009	-1.5246e-09		0.29991	-3.1693e-08		0.29975	-1.9827e-08		0.30018	4.2104e-08		0.29987	1.2203e-07		0.29989	6.0364e-08		0.29984	1.3075e-07		0.30014	1.233e-07		0.29995	1.0581e-07		0.29965	5.2717e-08
		0.30042	1.2e-06		0.30027	7.0924e-07		0.30025	7.9848e-07		0.30053	3.7279e-08		0.30071	5.5003e-08		0.30049	4.9438e-08		0.30023	3.6162e-09		0.30042	-3.7753e-08		0.3001	-1.7627e-08		0.30071	5.5003e-08		0.30053	9.8853e-08		0.30038	3.7301e-08		0.30026	1.3568e-07		0.30019	1.1926e-07		0.30038	1.2063e-07		0.29998	5.3075e-08
		0.30095	1.2048e-06		0.30085	7.2231e-07		0.30084	7.9418e-07		0.3011	4.3189e-08		0.30131	6.0655e-08		0.30112	6.1346e-08		0.30086	1.2117e-08		0.30072	-1.9164e-08		0.30081	-1.7918e-08		0.30131	6.0655e-08		0.30086	1.0242e-07		0.30083	5.4521e-08		0.30079	1.4853e-07		0.30095	1.1323e-07		0.30104	1.1364e-07		0.30048	5.1561e-08
		0.30133	1.2102e-06		0.30142	7.2827e-07		0.30141	7.9583e-07		0.30159	1.9205e-08		0.30163	4.0401e-08		0.30144	5.6333e-08		0.30127	2.0284e-08		0.30124	-3.0995e-08		0.30119	-1.5555e-08		0.30163	4.0401e-08		0.30123	1.0701e-07		0.3014	3.1661e-08		0.30143	1.334e-07		0.30136	1.1237e-07		0.30136	8.3937e-08		0.30113	5.6709e-08
		0.3019	1.2026e-06		0.30199	7.3483e-07		0.30182	7.7847e-07		0.30184	2.5471e-08		0.3023	3.8896e-08		0.30201	5.2844e-08		0.30205	9.4699e-09		0.30185	-1.4386e-08		0.30172	-1.7283e-08		0.3023	3.8896e-08		0.30183	9.1969e-08		0.30191	3.1996e-08		0.30175	1.3338e-07		0.30177	1.1006e-07		0.30168	1.1294e-07		0.30143	5.4446e-08
		0.3021	1.2035e-06		0.3023	7.3121e-07		0.30226	7.8873e-07		0.30233	2.6723e-08		0.30278	5.7229e-08		0.30222	4.6247e-08		0.30236	3.9209e-09		0.30217	-3.1779e-08		0.30191	-1.6157e-08		0.30278	5.7229e-08		0.30237	1.0895e-07		0.30227	5.5218e-08		0.3022	1.3292e-07		0.30237	1.0902e-07		0.30238	9.7178e-08		0.30199	5.4857e-08
		0.3027	1.1993e-06		0.30267	7.2349e-07		0.30269	7.9023e-07		0.30291	3.3226e-08		0.30333	4.8022e-08		0.30272	4.9697e-08		0.30261	2.626e-08		0.30259	-2.6713e-08		0.30252	-1.661e-08		0.30333	4.8022e-08		0.30267	1.0406e-07		0.30288	4.3435e-08		0.30264	1.4007e-07		0.30277	1.2091e-07		0.30271	9.0138e-08		0.30253	6.1022e-08
		0.30321	1.21e-06		0.30312	7.326e-07		0.3033	7.8226e-07		0.30336	4.2186e-08		0.30363	5.4024e-08		0.3034	5.8767e-08		0.30329	7.71e-09		0.30326	-2.2503e-08		0.30309	-1.5586e-08		0.30363	5.4024e-08		0.30318	1.1226e-07		0.30314	4.2106e-08		0.30325	1.4883e-07		0.30328	1.1764e-07		0.30331	1.2121e-07		0.3031	5.6389e-08
		0.30356	1.206e-06		0.30372	7.2004e-07		0.3036	8.0111e-07		0.30377	3.2478e-08		0.30418	6.1863e-08		0.30367	4.0166e-08		0.30375	8.118e-09		0.30378	-3.4975e-08		0.30355	-1.5917e-08		0.30418	6.1863e-08		0.30374	1.0174e-07		0.30376	5.4521e-08		0.30363	1.3824e-07		0.30363	1.1927e-07		0.30381	1.0528e-07		0.30332	5.6584e-08
		0.30418	1.2043e-06		0.30395	7.4654e-07		0.30425	7.9893e-07		0.30417	2.3802e-08		0.30433	5.7703e-08		0.30434	4.9244e-08		0.30414	-8.1977e-10		0.3042	-1.8932e-08		0.3041	-1.5253e-08		0.30433	5.7703e-08		0.30411	1.0141e-07		0.30433	5.9769e-08		0.30412	1.2983e-07		0.30419	1.3001e-07		0.30406	1.0192e-07		0.30389	5.6351e-08
		0.30491	1.2182e-06		0.3045	7.3354e-07		0.30468	7.9323e-07		0.30481	3.4236e-08		0.30502	6.3335e-08		0.30485	5.8385e-08		0.30465	1.1395e-08		0.30457	-3.3368e-08		0.30459	-1.4111e-08		0.30502	6.3335e-08		0.30468	1.0041e-07		0.30446	4.1813e-08		0.30443	1.2215e-07		0.30473	1.2671e-07		0.30459	1.0205e-07		0.30414	5.632e-08
		0.30529	1.2358e-06		0.30533	7.3545e-07		0.30513	7.9839e-07		0.30547	4.423e-08		0.30554	6.0877e-08		0.30536	5.0411e-08		0.30523	1.6649e-08		0.30526	-1.9054e-08		0.30519	-1.2795e-08		0.30554	6.0877e-08		0.30506	1.0294e-07		0.30539	6.5418e-08		0.30517	1.4556e-07		0.30521	1.3001e-07		0.30523	1.0225e-07		0.30498	6.1226e-08
		0.30551	1.2258e-06		0.30553	7.4114e-07		0.30574	8.1231e-07		0.30582	3.0865e-08		0.30598	4.2735e-08		0.30551	5.9468e-08		0.30555	3.7457e-10		0.3057	-3.4823e-08		0.30561	-1.5539e-08		0.30598	4.2735e-08		0.30575	9.2313e-08		0.30541	3.8997e-08		0.3056	1.4279e-07		0.30554	1.2866e-07		0.30562	9.7e-08		0.30524	5.7219e-08
		0.30611	1.2275e-06		0.30604	7.316e-07		0.30594	8.0435e-07		0.30621	2.8056e-08		0.30643	5.5013e-08		0.30626	5.4362e-08		0.30608	9.1224e-09		0.30604	-2.5057e-08		0.30584	-1.4025e-08		0.30643	5.5013e-08		0.30611	1.0451e-07		0.30598	4.7217e-08		0.30599	1.3399e-07		0.30617	1.2536e-07		0.30622	1.1537e-07		0.30578	5.5698e-08
		0.30651	1.2259e-06		0.30644	7.3227e-07		0.30654	8.0069e-07		0.30661	4.2447e-08		0.30689	5.3076e-08		0.30646	5.4237e-08		0.30652	1.2944e-08		0.30671	-3.1528e-08		0.30638	-1.2269e-08		0.30689	5.3076e-08		0.30653	1.0159e-07		0.30648	5.0604e-08		0.30645	1.4026e-07		0.30644	1.0943e-07		0.30656	1.1461e-07		0.30626	5.3851e-08
		0.30707	1.223e-06		0.30698	7.4429e-07		0.30708	8.0206e-07		0.30696	3.3302e-08		0.30734	4.8075e-08		0.30709	5.5009e-08		0.30698	2.4719e-08		0.3069	-1.8973e-08		0.30703	-1.4007e-08		0.30734	4.8075e-08		0.30694	1.0528e-07		0.30695	4.4455e-08		0.30709	1.2718e-07		0.3068	1.1918e-07		0.307	1.0595e-07		0.30692	5.6607e-08
		0.30737	1.2375e-06		0.30731	7.3636e-07		0.30742	8.0353e-07		0.30751	3.5723e-08		0.30775	5.4367e-08		0.30743	4.562e-08		0.3075	8.6751e-09		0.30752	-3.1005e-08		0.30731	-1.4141e-08		0.30775	5.4367e-08		0.30732	1.1523e-07		0.30721	5.1803e-08		0.30738	1.2513e-07		0.30752	1.1597e-07		0.30745	1.0047e-07		0.30712	5.7729e-08
		0.3079	1.2378e-06		0.30782	7.5119e-07		0.30788	8.0952e-07		0.30789	2.8121e-08		0.30838	6.0542e-08		0.30787	5.4708e-08		0.30782	1.2302e-08		0.3079	-1.6488e-08		0.3077	-1.4212e-08		0.30838	6.0542e-08		0.30797	1.1299e-07		0.30786	5.1428e-08		0.30795	1.4382e-07		0.30791	1.2172e-07		0.30794	9.5465e-08		0.30762	5.855e-08
		0.30829	1.2334e-06		0.3083	7.3495e-07		0.30835	7.9951e-07		0.30835	2.75e-08		0.30873	4.7275e-08		0.30837	4.9453e-08		0.30835	1.1179e-08		0.30858	-3.4534e-08		0.30818	-1.2065e-08		0.30873	4.7275e-08		0.3084	9.8075e-08		0.30826	4.0726e-08		0.3082	1.4392e-07		0.30844	1.2582e-07		0.30841	1.0593e-07		0.30823	5.9779e-08
		0.30885	1.2256e-06		0.30875	7.5554e-07		0.30876	8.0582e-07		0.30912	2.4321e-08		0.30923	5.6991e-08		0.3088	6.8021e-08		0.30893	1.8825e-08		0.30879	-2.5369e-08		0.30874	-1.1627e-08		0.30923	5.6991e-08		0.30899	1.0122e-07		0.30893	5.1449e-08		0.30866	1.4473e-07		0.30879	1.2562e-07		0.30883	1.1744e-07		0.30861	5.9789e-08
		0.30924	1.2321e-06		0.30932	7.4095e-07		0.30935	8.1426e-07		0.30927	3.2488e-08		0.3096	4.7178e-08		0.30943	5.792e-08		0.30954	1.6834e-09		0.30939	-3.1408e-08		0.30897	-1.1774e-08		0.3096	4.7178e-08		0.30923	1.0285e-07		0.30928	4.7041e-08		0.3091	1.278e-07		0.30928	1.0321e-07		0.30938	1.0746e-07		0.30921	5.3952e-08
		0.30981	1.2291e-06		0.30947	7.5116e-07		0.30962	8.0392e-07		0.30988	1.9515e-08		0.31019	5.3033e-08		0.30969	5.0637e-08		0.30998	2.0308e-08		0.30975	-2.1572e-08		0.30951	-1.0932e-08		0.31019	5.3033e-08		0.30976	1.0469e-07		0.30983	4.6585e-08		0.3095	1.3188e-07		0.30984	1.1783e-07		0.30964	9.7635e-08		0.30945	5.6197e-08
		0.31025	1.2349e-06		0.31001	7.4222e-07		0.31032	8.1023e-07		0.3104	2.9665e-08		0.31058	5.4994e-08		0.31024	3.6548e-08		0.31013	6.4008e-09		0.31023	-1.6035e-08		0.31015	-9.2559e-09		0.31058	5.4994e-08		0.3102	1.0791e-07		0.31014	5.0123e-08		0.31019	1.3797e-07		0.31031	1.3633e-07		0.31022	1.0396e-07		0.31	6.1466e-08
		0.3107	1.2364e-06		0.3107	7.4425e-07		0.3106	8.2489e-07		0.31075	2.6647e-08		0.31087	5.1386e-08		0.31087	5.6388e-08		0.31072	1.8594e-08		0.31064	-2.1116e-08		0.31068	-9.283e-09		0.31087	5.1386e-08		0.31063	1.0822e-07		0.31064	3.9164e-08		0.31053	1.3926e-07		0.3105	1.1425e-07		0.31068	1.1051e-07		0.31062	6.2251e-08
		0.31108	1.2486e-06		0.31104	7.6012e-07		0.31115	8.0754e-07		0.31124	3.5135e-08		0.3114	4.7087e-08		0.31118	4.9191e-08		0.31107	-2.9525e-09		0.31104	-1.7852e-08		0.31095	-1.1881e-08		0.3114	4.7087e-08		0.31118	9.2282e-08		0.31079	5.8623e-08		0.31103	1.3912e-07		0.31101	1.2758e-07		0.31116	1.0305e-07		0.31063	6.0736e-08
		0.31168	1.2389e-06		0.31139	7.53e-07		0.31166	8.1972e-07		0.31172	2.7932e-08		0.31205	4.7335e-08		0.31147	6.1078e-08		0.31158	8.3313e-09		0.31171	-1.7284e-08		0.31156	-9.0665e-09		0.31205	4.7335e-08		0.31155	1.0671e-07		0.31157	5.3447e-08		0.31156	1.3483e-07		0.31148	1.1997e-07		0.31163	1.1306e-07		0.31135	5.9349e-08
		0.31229	1.235e-06		0.31212	7.6191e-07		0.31199	8.2364e-07		0.31223	2.7877e-08		0.31247	6.0139e-08		0.31206	3.5292e-08		0.31215	6.2974e-09		0.31209	-1.3166e-08		0.31198	-7.6593e-09		0.31247	6.0139e-08		0.3119	9.6127e-08		0.31208	4.5569e-08		0.31197	1.3852e-07		0.3121	1.0513e-07		0.31207	1.1565e-07		0.31188	5.581e-08
		0.31263	1.2449e-06		0.31255	7.5861e-07		0.3126	8.1478e-07		0.3127	2.9175e-08		0.31271	5.3937e-08		0.31256	5.3956e-08		0.31257	2.7935e-08		0.31273	-1.4534e-08		0.31254	-7.4083e-09		0.31271	5.3937e-08		0.31255	1.0426e-07		0.31233	5.784e-08		0.31262	1.4978e-07		0.31269	1.2125e-07		0.31253	1.1649e-07		0.31234	5.935e-08
		0.31303	1.2499e-06		0.31292	7.5323e-07		0.31288	8.1419e-07		0.31332	1.6571e-08		0.31338	5.6505e-08		0.31316	5.506e-08		0.3131	9.8848e-09		0.31303	-9.3087e-09		0.31296	-1.0995e-08		0.31338	5.6505e-08		0.31299	1.0286e-07		0.31298	5.2402e-08		0.31306	1.3267e-07		0.31306	1.0873e-07		0.31314	1.0004e-07		0.31289	5.6842e-08
		0.31359	1.2459e-06		0.31347	7.5021e-07		0.31335	8.19e-07		0.31392	3.9239e-08		0.31369	3.8115e-08		0.31348	4.7533e-08		0.31359	2.308e-08		0.31341	-1.4082e-08		0.31327	-8.3598e-09		0.31369	3.8115e-08		0.31336	9.8605e-08		0.31345	5.5605e-08		0.31328	1.4377e-07		0.31337	1.0216e-07		0.31349	9.9038e-08		0.31331	6.2859e-08
		0.31396	1.2447e-06		0.31393	7.5763e-07		0.31387	8.1581e-07		0.31396	3.4929e-08		0.31414	6.4859e-08		0.31398	4.6067e-08		0.31403	1.7022e-08		0.31402	-2.3154e-08		0.31379	-6.9449e-09		0.31414	6.4859e-08		0.31391	9.734e-08		0.31397	5.2345e-08		0.31381	1.4851e-07		0.31392	1.2298e-07		0.31388	1.1064e-07		0.31366	6.23e-08
		0.31455	1.236e-06		0.31434	7.6588e-07		0.31441	8.2274e-07		0.31457	3.0367e-08		0.3147	3.5441e-08		0.31432	6.4412e-08		0.31443	1.7605e-08		0.31449	-1.588e-08		0.31436	-6.8731e-09		0.3147	3.5441e-08		0.31424	1.1294e-07		0.31456	5.0425e-08		0.31431	1.2377e-07		0.31441	1.1274e-07		0.31448	9.8592e-08		0.31405	6.0364e-08
		0.31483	1.2388e-06		0.31488	7.4789e-07		0.31468	8.1848e-07		0.31513	1.6445e-08		0.3154	6.9303e-08		0.31501	4.1281e-08		0.3149	2.3495e-08		0.31464	-2.5532e-08		0.31469	-7.3537e-09		0.3154	6.9303e-08		0.31449	1.0809e-07		0.31473	5.5361e-08		0.31464	1.2937e-07		0.31499	1.2488e-07		0.31483	1.0336e-07		0.31443	5.841e-08
		0.31524	1.2494e-06		0.31538	7.56e-07		0.31538	8.223e-07		0.31543	2.9664e-08		0.31565	6.2106e-08		0.3153	3.8451e-08		0.31526	2.1649e-08		0.31515	-1.59e-08		0.31505	-6.9327e-09		0.31565	6.2106e-08		0.3152	9.657e-08		0.31546	5.641e-08		0.31522	1.2975e-07		0.31526	1.1056e-07		0.31528	1.0982e-07		0.31499	5.9491e-08
		0.31571	1.2414e-06		0.31576	7.4464e-07		0.31579	8.2285e-07		0.31597	3.1718e-08		0.31622	6.0428e-08		0.31583	5.0584e-08		0.31585	1.4861e-08		0.31602	-1.7351e-08		0.3156	-7.4897e-09		0.31622	6.0428e-08		0.31572	1.1922e-07		0.31601	5.2062e-08		0.31569	1.3947e-07		0.31593	1.2706e-07		0.31578	1.0724e-07		0.31552	6.1152e-08
		0.31657	1.2644e-06		0.31617	7.668e-07		0.31624	8.3989e-07		0.31634	2.2398e-08		0.31655	4.8489e-08		0.31616	3.6652e-08		0.31625	1.7819e-08		0.3164	-5.899e-09		0.31604	-7.1005e-09		0.31655	4.8489e-08		0.3163	1.1229e-07		0.31605	5.4143e-08		0.31614	1.4817e-07		0.31629	1.3759e-07		0.3162	1.1638e-07		0.31603	6.606e-08
		0.31675	1.2583e-06		0.31661	7.6493e-07		0.31684	8.4252e-07		0.31677	3.7512e-08		0.31696	4.66e-08		0.31683	4.7549e-08		0.31684	2.2145e-08		0.31679	-1.2752e-08		0.31648	-5.9217e-09		0.31696	4.66e-08		0.31681	1.0455e-07		0.31683	6.8818e-08		0.31631	1.3444e-07		0.31667	9.8395e-08		0.31686	1.0245e-07		0.31654	6.1095e-08
		0.31727	1.2518e-06		0.31711	7.704e-07		0.31734	8.2468e-07		0.31738	2.6527e-08		0.3175	5.7495e-08		0.31709	5.194e-08		0.31704	3.6166e-09		0.31721	-1.5049e-08		0.31709	-5.1938e-09		0.3175	5.7495e-08		0.31728	1.0651e-07		0.31718	5.4089e-08		0.31706	1.3939e-07		0.31719	1.1242e-07		0.31725	1.1201e-07		0.31703	6.0291e-08
		0.31777	1.2571e-06		0.31758	7.564e-07		0.31773	8.4147e-07		0.31804	3.4258e-08		0.31797	5.4842e-08		0.31773	5.6874e-08		0.31772	2.1915e-08		0.31766	-1.5404e-08		0.3177	-4.5162e-09		0.31797	5.4842e-08		0.31765	9.726e-08		0.31763	6.1477e-08		0.31771	1.3896e-07		0.3176	1.1042e-07		0.31765	1.0314e-07		0.31733	6.0932e-08
		0.31813	1.2695e-06		0.31809	7.6564e-07		0.31833	8.4433e-07		0.31862	1.831e-08		0.31859	4.0009e-08		0.31817	4.6925e-08		0.31822	2.37e-08		0.31812	-1.6143e-08		0.31802	-5.9086e-09		0.31859	4.0009e-08		0.31817	1.1142e-07		0.31818	5.9079e-08		0.31805	1.5302e-07		0.31814	1.2377e-07		0.31796	1.1578e-07		0.31787	6.1959e-08
		0.31872	1.247e-06		0.31849	7.6751e-07		0.31861	8.2734e-07		0.31878	1.994e-08		0.31893	6.0539e-08		0.31867	5.3435e-08		0.31856	1.4205e-08		0.31859	-7.4512e-09		0.3185	-5.7955e-09		0.31893	6.0539e-08		0.31854	1.2644e-07		0.31857	5.4862e-08		0.31855	1.4699e-07		0.31855	1.2558e-07		0.31871	1.1215e-07		0.3184	6.2978e-08
		0.31911	1.2689e-06		0.31904	7.6589e-07		0.31898	8.4291e-07		0.31926	4.2309e-08		0.31942	3.986e-08		0.31922	6.2695e-08		0.31928	4.8072e-10		0.31895	-1.5671e-08		0.31907	-4.3294e-09		0.31942	3.986e-08		0.31901	1.0949e-07		0.31913	5.9304e-08		0.31896	1.436e-07		0.31913	1.2331e-07		0.31911	1.0703e-07		0.31872	6.7674e-08
		0.31954	1.2577e-06		0.31942	7.7153e-07		0.31967	8.3324e-07		0.31964	3.4333e-08		0.31969	6.0069e-08		0.31969	4.6766e-08		0.31955	2.4756e-08		0.31931	-1.4415e-08		0.3195	-2.9843e-09		0.31969	6.0069e-08		0.31951	1.1144e-07		0.31941	3.6693e-08		0.31956	1.4884e-07		0.31958	1.0857e-07		0.31979	1.1361e-07		0.31922	6.1788e-08
		0.32036	1.2629e-06		0.3201	7.7426e-07		0.32008	8.3485e-07		0.32038	3.822e-08		0.32025	5.6717e-08		0.3201	5.1113e-08		0.31997	3.5789e-08		0.32003	-1.5902e-08		0.32005	-4.1607e-09		0.32025	5.6717e-08		0.32006	1.0059e-07		0.32007	6.8546e-08		0.31981	1.4906e-07		0.32002	1.1772e-07		0.32034	1.2171e-07		0.31977	6.5255e-08
		0.32063	1.2577e-06		0.32061	7.8519e-07		0.32066	8.3292e-07		0.32095	2.387e-08		0.32078	5.8144e-08		0.32064	6.7374e-08		0.3206	1.8103e-08		0.32058	-1.2514e-08		0.32042	-3.2677e-09		0.32078	5.8144e-08		0.32049	1.1474e-07		0.3206	7.1201e-08		0.3204	1.4193e-07		0.32058	1.1583e-07		0.32077	9.1984e-08		0.32028	5.6655e-08
		0.32124	1.2663e-06		0.32107	7.7989e-07		0.32094	8.4935e-07		0.32107	4.2726e-08		0.32157	5.4933e-08		0.3212	3.9854e-08		0.32101	1.7396e-08		0.32117	-2.1544e-08		0.32078	-5.3823e-09		0.32157	5.4933e-08		0.32099	9.483e-08		0.32101	6.1085e-08		0.32086	1.3765e-07		0.32095	1.1775e-07		0.32116	1.1051e-07		0.3207	6.1245e-08
		0.32138	1.2718e-06		0.32138	7.8658e-07		0.32148	8.2932e-07		0.32161	4.2787e-08		0.32165	5.353e-08		0.32146	4.7706e-08		0.32148	3.14e-08		0.32159	-7.6509e-09		0.32123	-4.6054e-09		0.32165	5.353e-08		0.32146	1.1012e-07		0.3213	4.8653e-08		0.32134	1.227e-07		0.32157	1.2259e-07		0.3216	1.055e-07		0.32119	6.5293e-08
		0.32207	1.2614e-06		0.32188	7.7375e-07		0.32198	8.4586e-07		0.32208	2.392e-08		0.32216	3.6874e-08		0.3221	5.2247e-08		0.32201	1.5047e-08		0.32195	-2.8684e-09		0.32163	-2.1224e-09		0.32216	3.6874e-08		0.32197	1.0801e-07		0.32188	3.3654e-08		0.32186	1.3872e-07		0.32175	1.1927e-07		0.32206	1.2498e-07		0.32154	6.3573e-08
		0.32256	1.2733e-06		0.3224	7.8782e-07		0.32231	8.4028e-07		0.32251	2.9594e-08		0.32282	4.2196e-08		0.32241	4.505e-08		0.32252	1.6211e-08		0.32232	4.9012e-09		0.32218	-2.6088e-09		0.32282	4.2196e-08		0.32226	1.0231e-07		0.32222	5.4476e-08		0.32209	1.3834e-07		0.32224	1.1053e-07		0.32257	1.0356e-07		0.32204	6.3964e-08
		0.32306	1.2557e-06		0.32298	7.7876e-07		0.32269	8.3262e-07		0.32295	3.6662e-08		0.32322	4.8011e-08		0.32296	5.3869e-08		0.32288	8.9318e-09		0.3229	-1.3015e-08		0.32253	-3.8377e-09		0.32322	4.8011e-08		0.32273	1.087e-07		0.32295	6.0322e-08		0.32286	1.4563e-07		0.32283	1.1714e-07		0.32291	1.1227e-07		0.32259	6.3539e-08
		0.32351	1.2763e-06		0.32343	7.8271e-07		0.32334	8.4274e-07		0.32343	2.6519e-08		0.32362	4.8002e-08		0.32332	4.5943e-08		0.32327	3.2896e-08		0.32338	-1.4891e-08		0.32321	-2.7094e-09		0.32362	4.8002e-08		0.32359	1.1001e-07		0.32317	5.7643e-08		0.32322	1.2858e-07		0.32333	1.1887e-07		0.32341	1.1253e-07		0.32298	6.3801e-08
		0.32394	1.2691e-06		0.32378	7.8825e-07		0.32371	8.5774e-07		0.32409	2.3978e-08		0.32427	5.8117e-08		0.32378	5.9091e-08		0.32393	2.2534e-08		0.32373	-7.5899e-09		0.32375	-1.1474e-09		0.32427	5.8117e-08		0.32402	1.083e-07		0.32385	5.6227e-08		0.32384	1.4062e-07		0.32389	1.1462e-07		0.324	1.1119e-07		0.32347	7.0703e-08
		0.32423	1.2948e-06		0.32433	7.9068e-07		0.32419	8.533e-07		0.32433	2.2998e-08		0.32452	5.4857e-08		0.32415	4.6794e-08		0.32429	1.7486e-08		0.32413	-4.2405e-09		0.32406	-3.809e-10		0.32452	5.4857e-08		0.3243	1.1181e-07		0.32423	4.8515e-08		0.32425	1.4177e-07		0.32419	1.1051e-07		0.32428	1.0231e-07		0.32385	6.348e-08
		0.32473	1.2657e-06		0.32466	7.9651e-07		0.32465	8.5109e-07		0.32477	3.5016e-08		0.32522	5.0405e-08		0.32453	6.1324e-08		0.32479	2.4099e-08		0.32474	2.6517e-09		0.32468	-9.6652e-10		0.32522	5.0405e-08		0.32498	1.0234e-07		0.32476	6.1228e-08		0.32468	1.3556e-07		0.32466	1.0372e-07		0.32481	1.0333e-07		0.32456	6.3479e-08
		0.32519	1.2825e-06		0.32509	7.9394e-07		0.32514	8.5335e-07		0.32532	2.7792e-08		0.32562	4.5546e-08		0.32534	4.9586e-08		0.32519	2.0377e-08		0.3253	-1.4536e-08		0.32496	-6.8229e-11		0.32562	4.5546e-08		0.32528	1.2241e-07		0.32508	5.2243e-08		0.3253	1.3611e-07		0.32493	1.2102e-07		0.32535	1.0601e-07		0.32504	6.283e-08
		0.32573	1.2674e-06		0.32581	7.8989e-07		0.32582	8.543e-07		0.32587	3.5233e-08		0.326	4.8205e-08		0.32592	4.6663e-08		0.32579	2.1282e-08		0.32578	9.958e-10		0.32553	7.1384e-10		0.326	4.8205e-08		0.32558	8.2883e-08		0.3256	6.9389e-08		0.32562	1.4406e-07		0.32555	1.1925e-07		0.32586	1.0045e-07		0.32539	6.7017e-08
		0.3262	1.2994e-06		0.32585	7.8268e-07		0.32607	8.6459e-07		0.32632	2.8646e-08		0.32653	6.6396e-08		0.32604	4.7607e-08		0.32622	2.9002e-08		0.3262	1.1174e-08		0.3261	-5.6677e-10		0.32653	6.6396e-08		0.32611	1.0326e-07		0.32616	6.6531e-08		0.32613	1.4174e-07		0.32614	1.2072e-07		0.32639	1.06e-07		0.3258	6.4785e-08
		0.32655	1.291e-06		0.32653	7.8275e-07		0.32657	8.5075e-07		0.32681	3.1272e-08		0.32673	5.0496e-08		0.3265	2.6942e-08		0.32666	3.7362e-08		0.32674	-1.5247e-08		0.32652	1.1125e-09		0.32673	5.0496e-08		0.32661	1.0542e-07		0.32667	5.4046e-08		0.32652	1.4965e-07		0.32661	1.1819e-07		0.32661	1.2126e-07		0.32636	6.8768e-08
		0.32718	1.2928e-06		0.327	7.8425e-07		0.32714	8.6742e-07		0.32716	4.142e-08		0.3276	5.5218e-08		0.32724	4.9596e-08		0.32716	2.1924e-08		0.32703	-9.6319e-09		0.32721	6.7103e-10		0.3276	5.5218e-08		0.32707	1.0712e-07		0.32703	5.5909e-08		0.32693	1.4356e-07		0.32719	1.132e-07		0.32715	1.1538e-07		0.32673	6.7824e-08
		0.32756	1.2991e-06		0.32747	7.9697e-07		0.3277	8.5299e-07		0.32774	3.0152e-08		0.32798	5.6244e-08		0.32757	4.0111e-08		0.32775	1.6837e-08		0.32758	4.4091e-09		0.32738	6.5996e-10		0.32798	5.6244e-08		0.32761	1.0694e-07		0.3277	5.5796e-08		0.32768	1.2809e-07		0.32766	1.1783e-07		0.32765	1.2281e-07		0.32722	6.5525e-08
		0.32807	1.2882e-06		0.32793	7.9636e-07		0.32822	8.5067e-07		0.32819	2.5606e-08		0.32833	4.9597e-08		0.32823	6.4899e-08		0.32809	1.305e-08		0.32806	-1.8079e-08		0.32776	-4.418e-10		0.32833	4.9597e-08		0.32826	1.0494e-07		0.32789	4.8949e-08		0.32805	1.2859e-07		0.32811	1.0735e-07		0.32825	1.0327e-07		0.3278	6.5121e-08
		0.32863	1.3028e-06		0.32831	7.915e-07		0.32844	8.4721e-07		0.32877	2.4917e-08		0.32879	4.1842e-08		0.32855	4.403e-08		0.32862	1.8965e-08		0.32869	-1.2753e-09		0.32835	-5.97e-10		0.32879	4.1842e-08		0.32844	8.9612e-08		0.32859	7.9252e-08		0.3284	1.4011e-07		0.32848	1.1807e-07		0.32851	1.174e-07		0.32815	6.4629e-08
		0.32901	1.2995e-06		0.32906	7.7736e-07		0.3288	8.5754e-07		0.32916	3.3277e-08		0.32932	5.6124e-08		0.32913	4.8839e-08		0.32894	1.9808e-08		0.32898	1.9705e-09		0.329	3.97e-10		0.32932	5.6124e-08		0.329	1.1083e-07		0.32876	4.9295e-08		0.32892	1.5402e-07		0.32886	1.1752e-07		0.32907	1.0506e-07		0.3287	6.9865e-08
		0.32939	1.311e-06		0.32944	7.8562e-07		0.32939	8.7257e-07		0.32955	3.2604e-08		0.3299	5.3805e-08		0.32955	5.6747e-08		0.32944	3.0446e-08		0.32959	8.4948e-09		0.32919	1.6377e-09		0.3299	5.3805e-08		0.32948	1.171e-07		0.3294	5.3218e-08		0.3293	1.4016e-07		0.32935	1.2751e-07		0.32952	1.2408e-07		0.32919	6.865e-08
		0.32989	1.3042e-06		0.32991	8.0358e-07		0.32992	8.7504e-07		0.33003	4.5863e-08		0.33016	4.1386e-08		0.32988	4.2302e-08		0.32997	1.1038e-08		0.32979	9.0551e-09		0.32962	1.3676e-09		0.33016	4.1386e-08		0.32974	1.0501e-07		0.3298	4.3499e-08		0.32962	1.4959e-07		0.3299	1.1701e-07		0.33001	1.1999e-07		0.32979	6.7233e-08
		0.33023	1.2939e-06		0.33031	7.9096e-07		0.33028	8.7304e-07		0.33057	1.892e-08		0.33085	4.9765e-08		0.3303	3.4801e-08		0.33048	2.5111e-08		0.33032	-6.6879e-09		0.33011	2.717e-09		0.33085	4.9765e-08		0.33048	1.1699e-07		0.33036	5.5616e-08		0.33035	1.4016e-07		0.33026	1.3098e-07		0.33037	1.0804e-07		0.32998	6.5204e-08
		0.33089	1.2831e-06		0.33074	8.0831e-07		0.33087	8.7367e-07		0.33089	2.6803e-08		0.33111	5.0897e-08		0.33078	5.0663e-08		0.33096	2.3605e-08		0.33096	7.3827e-09		0.33059	4.1471e-09		0.33111	5.0897e-08		0.33092	9.182e-08		0.33066	5.5398e-08		0.33066	1.3843e-07		0.3308	1.0561e-07		0.33084	1.0759e-07		0.33049	6.6219e-08
		0.33123	1.3166e-06		0.33136	7.8147e-07		0.33112	8.6821e-07		0.33142	3.0734e-08		0.33158	4.7502e-08		0.33121	4.8397e-08		0.33117	3.0629e-08		0.33133	9.1009e-09		0.33121	3.0637e-09		0.33158	4.7502e-08		0.33142	1.0214e-07		0.33128	5.7717e-08		0.33136	1.4872e-07		0.33129	1.4161e-07		0.33143	1.2058e-07		0.33105	6.9266e-08
		0.33179	1.3025e-06		0.33176	7.8945e-07		0.33167	8.6447e-07		0.3317	2.3021e-08		0.33218	4.8527e-08		0.33173	5.1912e-08		0.33185	1.6119e-08		0.3318	-1.8644e-09		0.33161	3.4691e-09		0.33218	4.8527e-08		0.33178	9.5682e-08		0.33177	5.8289e-08		0.33172	1.3932e-07		0.33178	1.2785e-07		0.33164	1.0845e-07		0.33161	6.5828e-08
		0.33244	1.3094e-06		0.33212	8.0696e-07		0.33212	8.6747e-07		0.33249	1.719e-08		0.33271	5.1886e-08		0.33224	4.7333e-08		0.33222	2.2298e-08		0.33227	-2.6011e-09		0.33203	3.4284e-09		0.33271	5.1886e-08		0.33224	1.1979e-07		0.33234	5.4931e-08		0.33214	1.2194e-07		0.33225	1.036e-07		0.33251	1.0062e-07		0.33192	6.9609e-08
		0.3328	1.3138e-06		0.33266	8.0776e-07		0.33279	8.6965e-07		0.33314	1.7131e-08		0.33313	5.5865e-08		0.33287	5.3287e-08		0.33277	3.3812e-08		0.33264	-4.1017e-09		0.33247	4.1221e-09		0.33313	5.5865e-08		0.33269	9.2343e-08		0.33256	6.168e-08		0.33238	1.4956e-07		0.33281	1.1079e-07		0.33278	1.1431e-07		0.33242	6.3242e-08
		0.3333	1.3223e-06		0.33314	7.9919e-07		0.33298	8.6748e-07		0.3332	3.471e-08		0.33356	6.2607e-08		0.33324	4.9236e-08		0.33332	1.8787e-08		0.33329	-1.3263e-09		0.33302	6.0918e-09		0.33356	6.2607e-08		0.33326	1.1432e-07		0.33312	6.34e-08		0.33318	1.4871e-07		0.33315	1.192e-07		0.33329	1.1743e-07		0.33299	6.6327e-08
		0.33362	1.3057e-06		0.33359	8.0483e-07		0.33383	8.7026e-07		0.33391	2.486e-08		0.33388	4.6299e-08		0.33372	3.5886e-08		0.33377	2.3359e-08		0.33376	6.0176e-09		0.33364	4.1188e-09		0.33388	4.6299e-08		0.33377	1.1684e-07		0.33368	6.3676e-08		0.33345	1.3961e-07		0.33375	1.2014e-07		0.33386	8.7957e-08		0.33339	6.9089e-08
		0.33422	1.3158e-06		0.33429	8.0837e-07		0.33425	8.8041e-07		0.33445	3.8183e-08		0.33471	5.2068e-08		0.33415	6.1795e-08		0.334	1.8289e-08		0.33407	1.0477e-08		0.33401	5.8893e-09		0.33471	5.2068e-08		0.33423	1.159e-07		0.33434	6.9787e-08		0.33389	1.6012e-07		0.33414	1.3066e-07		0.33418	1.06e-07		0.33396	7.0546e-08
		0.33488	1.3316e-06		0.33471	8.1245e-07		0.33465	8.8275e-07		0.33505	2.3414e-08		0.33482	3.9643e-08		0.33472	3.7168e-08		0.33458	3.2569e-08		0.33462	-4.1368e-09		0.33456	3.8428e-09		0.33482	3.9643e-08		0.33462	1.0989e-07		0.33462	5.9287e-08		0.33465	1.3722e-07		0.33462	1.3602e-07		0.33466	1.0348e-07		0.33442	6.8865e-08
		0.33512	1.3239e-06		0.33514	8.1694e-07		0.33533	8.981e-07		0.3353	3.1237e-08		0.33553	5.8662e-08		0.33518	4.9542e-08		0.33523	3.2238e-08		0.33514	5.6417e-09		0.3349	6.9214e-09		0.33553	5.8662e-08		0.33505	1.1469e-07		0.33518	6.0838e-08		0.33522	1.4709e-07		0.33497	1.2099e-07		0.33507	1.2023e-07		0.33478	7.0731e-08
		0.33576	1.317e-06		0.33581	8.1367e-07		0.33566	8.8232e-07		0.33567	2.9621e-08		0.33577	6.6667e-08		0.33563	5.2712e-08		0.33542	1.3496e-08		0.33577	3.0565e-09		0.33541	3.8045e-09		0.33577	6.6667e-08		0.33567	1.0456e-07		0.33564	7.0714e-08		0.33555	1.3148e-07		0.33563	1.0813e-07		0.33576	9.2717e-08		0.33552	6.4308e-08
		0.33591	1.32e-06		0.33603	8.0728e-07		0.3362	8.7304e-07		0.33614	3.0664e-08		0.33666	5.1937e-08		0.33613	5.166e-08		0.33603	2.0436e-08		0.33584	-8.5226e-09		0.33598	6.5153e-09		0.33666	5.1937e-08		0.3361	1.1277e-07		0.3361	7.0301e-08		0.33613	1.3781e-07		0.33594	1.2287e-07		0.33601	1.0353e-07		0.33578	6.9352e-08
		0.33665	1.3167e-06		0.3363	8.0813e-07		0.33644	8.8894e-07		0.3366	2.8232e-08		0.33669	5.7074e-08		0.33656	6.9206e-08		0.33659	2.3633e-08		0.33645	-6.3949e-09		0.33635	5.7862e-09		0.33669	5.7074e-08		0.33652	1.0543e-07		0.33638	6.906e-08		0.33633	1.4562e-07		0.33652	1.1635e-07		0.33657	1.0424e-07		0.33625	6.9772e-08
		0.33696	1.3352e-06		0.33701	8.2071e-07		0.33697	8.8319e-07		0.33717	3.4615e-08		0.33727	4.8862e-08		0.3369	6.2681e-08		0.33696	1.9417e-08		0.33687	2.3019e-09		0.33686	8.4735e-09		0.33727	4.8862e-08		0.33725	1.0526e-07		0.33708	4.5167e-08		0.33701	1.5111e-07		0.33681	1.1864e-07		0.33718	1.0516e-07		0.33678	7.3676e-08
		0.33743	1.3215e-06		0.33719	7.9706e-07		0.33737	8.8155e-07		0.33786	2.3205e-08		0.33779	5.1843e-08		0.33753	6.1733e-08		0.33748	2.6815e-08		0.3373	-9.543e-10		0.33734	7.5161e-09		0.33779	5.1843e-08		0.33738	1.1321e-07		0.33714	7.718e-08		0.33729	1.4711e-07		0.33736	1.1434e-07		0.33742	1.1438e-07		0.33699	6.7198e-08
		0.33774	1.3267e-06		0.33785	8.2262e-07		0.33778	8.8713e-07		0.33806	2.3471e-08		0.33805	5.1908e-08		0.338	4.7121e-08		0.33782	3.1014e-08		0.33771	1.2416e-08		0.3378	8.3136e-09		0.33805	5.1908e-08		0.33802	1.0934e-07		0.33788	5.8651e-08		0.33776	1.4339e-07		0.33782	1.0672e-07		0.33785	9.9484e-08		0.33777	6.8103e-08
		0.33831	1.3288e-06		0.33835	8.1508e-07		0.33835	8.9459e-07		0.33836	2.9043e-08		0.33853	6.34e-08		0.33836	3.8661e-08		0.33832	2.1105e-08		0.33847	5.4676e-09		0.33827	7.683e-09		0.33853	6.34e-08		0.3382	1.0522e-07		0.33861	7.1742e-08		0.3383	1.545e-07		0.33823	1.1658e-07		0.33848	1.0672e-07		0.33795	6.6332e-08
		0.33879	1.3156e-06		0.33879	8.2493e-07		0.33878	8.8987e-07		0.33893	2.0204e-08		0.33897	5.9801e-08		0.33895	5.2646e-08		0.33883	3.7515e-08		0.33884	4.7027e-09		0.33864	9.1474e-09		0.33897	5.9801e-08		0.33882	1.234e-07		0.33882	6.8908e-08		0.33876	1.5998e-07		0.33877	1.2481e-07		0.33881	9.3633e-08		0.33849	7.0727e-08
		0.33934	1.3402e-06		0.33911	8.2237e-07		0.33937	8.9763e-07		0.33958	3.2443e-08		0.3397	4.0778e-08		0.33931	5.5476e-08		0.33921	3.1771e-08		0.3392	2.1767e-08		0.33915	7.4924e-09		0.3397	4.0778e-08		0.3391	1.0255e-07		0.33913	5.7082e-08		0.33919	1.5358e-07		0.33917	1.1008e-07		0.33927	1.0242e-07		0.33911	7.3317e-08
		0.33979	1.3302e-06		0.3398	8.2772e-07		0.33992	8.7546e-07		0.33986	2.4287e-08		0.33998	3.7497e-08		0.33988	5.5237e-08		0.33982	2.453e-08		0.33978	5.2758e-09		0.33952	8.9019e-09		0.33998	3.7497e-08		0.33976	1.0892e-07		0.33962	6.2334e-08		0.33955	1.5519e-07		0.33982	1.1499e-07		0.33976	1.2547e-07		0.33932	7.114e-08
		0.34005	1.341e-06		0.34	8.3465e-07		0.34018	8.9414e-07		0.34036	3.6836e-08		0.34062	5.5354e-08		0.34034	7.4385e-08		0.34006	2.3722e-08		0.33997	6.3821e-09		0.34007	7.7353e-09		0.34062	5.5354e-08		0.34029	1.1359e-07		0.34023	5.3307e-08		0.33991	1.3817e-07		0.34022	1.1053e-07		0.34026	1.0461e-07		0.33977	7.2391e-08
		0.34068	1.3372e-06		0.34055	8.2578e-07		0.3405	8.9613e-07		0.34075	3.4321e-08		0.34103	7.0385e-08		0.3407	4.9931e-08		0.34043	2.9449e-08		0.34052	6.2327e-10		0.34046	7.9977e-09		0.34103	7.0385e-08		0.34048	1.1818e-07		0.34066	7.1041e-08		0.34082	1.5317e-07		0.34049	1.213e-07		0.34069	1.1706e-07		0.34042	7.2851e-08
		0.34091	1.3509e-06		0.3411	8.2177e-07		0.34097	8.9565e-07		0.34112	2.3165e-08		0.34148	6.3011e-08		0.34124	5.5269e-08		0.34098	2.5176e-08		0.341	9.3899e-09		0.34101	9.2479e-09		0.34148	6.3011e-08		0.34113	1.1998e-07		0.34104	5.0913e-08		0.34083	1.483e-07		0.34117	1.2271e-07		0.34125	1.0295e-07		0.34076	6.8339e-08
		0.34146	1.3363e-06		0.34164	8.3088e-07		0.3415	8.9975e-07		0.34185	2.9722e-08		0.34198	4.6502e-08		0.34162	5.7717e-08		0.3416	2.9215e-08		0.34146	2.1358e-08		0.34141	8.4012e-09		0.34198	4.6502e-08		0.34153	1.0949e-07		0.34133	8.0909e-08		0.3417	1.6294e-07		0.34159	1.2795e-07		0.34164	1.0799e-07		0.34137	7.2953e-08
		0.34209	1.3484e-06		0.34209	8.2025e-07		0.34193	8.9926e-07		0.3422	2.7599e-08		0.34231	5.5841e-08		0.3419	5.5258e-08		0.34179	2.6547e-08		0.34211	1.2133e-08		0.34169	1.1138e-08		0.34231	5.5841e-08		0.34203	1.1643e-07		0.34196	5.1966e-08		0.34213	1.4566e-07		0.34188	1.2231e-07		0.34202	9.6043e-08		0.3419	7.4204e-08
		0.34258	1.3649e-06		0.34263	8.4444e-07		0.3425	9.1037e-07		0.34275	1.1827e-08		0.3428	5.649e-08		0.34257	5.4981e-08		0.34261	1.9592e-08		0.34265	1.279e-08		0.34231	1.0513e-08		0.3428	5.649e-08		0.34249	1.0381e-07		0.34245	4.2947e-08		0.34252	1.4804e-07		0.34247	1.1494e-07		0.34251	1.2324e-07		0.34213	7.2301e-08
		0.34302	1.3499e-06		0.34307	8.3959e-07		0.34301	9.0414e-07		0.34309	2.5192e-08		0.34351	6.3762e-08		0.34313	4.9109e-08		0.34287	3.8159e-08		0.34302	-5.6004e-09		0.34294	1.2876e-08		0.34351	6.3762e-08		0.34285	1.1312e-07		0.34289	5.9213e-08		0.34287	1.3268e-07		0.34299	1.1407e-07		0.34291	9.4212e-08		0.34279	6.9893e-08
		0.34339	1.3602e-06		0.34347	8.2487e-07		0.3435	9.0582e-07		0.34352	3.0958e-08		0.34397	5.0495e-08		0.34341	5.0635e-08		0.34351	2.7257e-08		0.34371	2.1077e-09		0.34326	1.2015e-08		0.34397	5.0495e-08		0.34358	1.1874e-07		0.34335	6.1123e-08		0.34331	1.5116e-07		0.34341	1.1916e-07		0.34365	9.1267e-08		0.34331	6.8191e-08
		0.34385	1.3386e-06		0.3438	8.2753e-07		0.34409	9.1445e-07		0.34409	2.7387e-08		0.34445	6.3917e-08		0.34393	4.58e-08		0.34385	3.8765e-08		0.34388	3.0137e-08		0.34356	1.2795e-08		0.34445	6.3917e-08		0.34381	1.0881e-07		0.34399	7.4497e-08		0.34359	1.5349e-07		0.34402	1.1982e-07		0.34394	9.8664e-08		0.34375	7.2816e-08
		0.34419	1.3446e-06		0.34414	8.3275e-07		0.34442	9.1307e-07		0.34456	1.9678e-08		0.34461	5.4075e-08		0.34439	7.3338e-08		0.34426	2.5058e-08		0.34443	1.4891e-08		0.34407	1.2538e-08		0.34461	5.4075e-08		0.3443	1.1815e-07		0.34424	7.3422e-08		0.34423	1.5524e-07		0.34426	1.1662e-07		0.34452	9.9777e-08		0.3441	7.4885e-08
		0.34475	1.3523e-06		0.34482	8.3347e-07		0.34478	9.0949e-07		0.34491	3.3902e-08		0.34519	5.4099e-08		0.34476	4.6265e-08		0.34472	2.6001e-08		0.34478	1.0034e-08		0.34461	1.2755e-08		0.34519	5.4099e-08		0.34494	1.0497e-07		0.34485	6.4123e-08		0.34482	1.4808e-07		0.34494	1.1681e-07		0.34486	1.1724e-07		0.34469	7.4441e-08
		0.34499	1.355e-06		0.34525	8.4479e-07		0.3454	9.1423e-07		0.3454	3.5154e-08		0.34561	3.8623e-08		0.34533	4.9872e-08		0.3453	3.8731e-08		0.34523	1.2762e-08		0.34513	1.3017e-08		0.34561	3.8623e-08		0.34522	1.1088e-07		0.3453	6.4674e-08		0.34519	1.5218e-07		0.34521	1.1403e-07		0.34529	1.146e-07		0.34505	7.4537e-08
		0.34575	1.3652e-06		0.34567	8.4279e-07		0.34568	9.2094e-07		0.34583	2.8844e-08		0.34605	4.3337e-08		0.34586	5.9335e-08		0.34571	5.1606e-09		0.34597	2.8075e-08		0.34549	1.3969e-08		0.34605	4.3337e-08		0.34553	1.0614e-07		0.34586	5.7856e-08		0.34566	1.4353e-07		0.34562	1.2549e-07		0.34589	1.0934e-07		0.34551	7.2051e-08
		0.34623	1.3492e-06		0.34618	8.4313e-07		0.34612	9.1778e-07		0.34641	2.8042e-08		0.34644	3.3305e-08		0.34636	5.5452e-08		0.3464	3.6935e-08		0.34633	2.5529e-10		0.34622	1.3755e-08		0.34644	3.3305e-08		0.3462	1.1415e-07		0.34638	5.4604e-08		0.34617	1.5518e-07		0.34626	1.2594e-07		0.34632	1.2134e-07		0.34612	7.3579e-08
		0.34687	1.3418e-06		0.34663	8.3711e-07		0.34675	9.0439e-07		0.34661	1.5968e-08		0.34713	5.8544e-08		0.34661	5.7848e-08		0.34684	3.3332e-08		0.34658	9.7202e-09		0.34635	1.5012e-08		0.34713	5.8544e-08		0.34671	1.0337e-07		0.34682	4.5467e-08		0.34667	1.5078e-07		0.34686	1.1898e-07		0.34658	9.0519e-08		0.34632	7.0913e-08
		0.34719	1.3649e-06		0.34701	8.4222e-07		0.34727	9.1543e-07		0.34726	1.2035e-08		0.34743	4.7422e-08		0.34717	4.4209e-08		0.34717	4.0992e-08		0.34701	-1.2221e-10		0.34697	1.3927e-08		0.34743	4.7422e-08		0.34701	1.2342e-07		0.3472	7.0532e-08		0.34724	1.5482e-07		0.34726	1.2749e-07		0.34727	9.0518e-08		0.34679	7.8274e-08
		0.3476	1.3565e-06		0.34784	8.4274e-07		0.34777	9.067e-07		0.34767	2.8819e-08		0.34811	5.6298e-08		0.34774	7.255e-08		0.34755	2.5175e-08		0.34746	1.1447e-08		0.34747	1.442e-08		0.34811	5.6298e-08		0.34764	1.0511e-07		0.34758	6.0741e-08		0.34734	1.5548e-07		0.34763	1.221e-07		0.34774	1.0749e-07		0.34749	7.3169e-08
		0.34798	1.3585e-06		0.34816	8.5038e-07		0.34811	9.0705e-07		0.34819	1.8023e-08		0.34842	5.8238e-08		0.3483	6.4103e-08		0.34814	3.1623e-08		0.34818	1.7495e-08		0.34816	1.5588e-08		0.34842	5.8238e-08		0.34814	1.1625e-07		0.3481	5.6802e-08		0.34808	1.4903e-07		0.34819	1.1249e-07		0.34832	1.1505e-07		0.34788	7.4792e-08
		0.34882	1.354e-06		0.34865	8.4866e-07		0.34846	9.1602e-07		0.34879	2.8414e-08		0.34882	6.1959e-08		0.34864	4.2313e-08		0.34868	2.5207e-08		0.34847	1.6931e-08		0.34856	1.5133e-08		0.34882	6.1959e-08		0.34868	1.0963e-07		0.34858	7.3893e-08		0.3487	1.4035e-07		0.34863	1.1892e-07		0.34857	1.0623e-07		0.34822	6.8921e-08
		0.34904	1.3736e-06		0.34915	8.4304e-07		0.34921	9.1659e-07		0.34916	4.1148e-08		0.34925	4.1714e-08		0.34904	5.221e-08		0.34903	1.8221e-08		0.34916	1.7882e-08		0.34884	1.6311e-08		0.34925	4.1714e-08		0.34908	1.1883e-07		0.34887	5.7455e-08		0.34909	1.5611e-07		0.34906	1.2183e-07		0.34915	1.1607e-07		0.34883	7.4247e-08
		0.34956	1.3703e-06		0.3494	8.5138e-07		0.34942	9.2222e-07		0.34961	1.9581e-08		0.34995	4.3389e-08		0.34986	7.0682e-08		0.34963	1.8561e-08		0.34946	7.1609e-09		0.34943	1.4154e-08		0.34995	4.3389e-08		0.34957	1.0978e-07		0.34954	6.2699e-08		0.34949	1.5655e-07		0.34956	1.2113e-07		0.34958	1.1599e-07		0.34923	7.5011e-08
		0.34988	1.3784e-06		0.35009	8.3839e-07		0.34998	9.2438e-07		0.35011	3.0903e-08		0.35045	5.7166e-08		0.35018	7.0644e-08		0.35008	3.8297e-08		0.35029	1.7594e-08		0.34992	1.7862e-08		0.35045	5.7166e-08		0.35023	1.1247e-07		0.35004	7.4737e-08		0.34998	1.6122e-07		0.35017	1.356e-07		0.35018	1.1933e-07		0.34994	8.4198e-08
		0.35066	1.3858e-06		0.35034	8.5097e-07		0.35055	9.2934e-07		0.35069	3.2343e-08		0.35078	4.5229e-08		0.35064	6.2848e-08		0.35061	2.9568e-08		0.35038	1.7017e-08		0.35051	1.5969e-08		0.35078	4.5229e-08		0.35062	1.0431e-07		0.35056	6.4197e-08		0.35039	1.504e-07		0.35056	1.1068e-07		0.35057	1.1344e-07		0.35045	7.3877e-08
		0.35091	1.3678e-06		0.35103	8.4539e-07		0.35098	9.2298e-07		0.35105	3.2674e-08		0.35139	6.3817e-08		0.3509	5.7747e-08		0.35091	3.4274e-08		0.35089	3.3027e-08		0.35077	1.7471e-08		0.35139	6.3817e-08		0.35094	9.3528e-08		0.35097	6.6271e-08		0.35091	1.4922e-07		0.35101	1.1394e-07		0.35084	1.0941e-07		0.35071	7.4042e-08
		0.35135	1.3726e-06		0.35124	8.5599e-07		0.35129	9.1946e-07		0.35159	2.5905e-08		0.35174	5.2422e-08		0.35144	4.1309e-08		0.35133	3.8997e-08		0.35152	2.9693e-08		0.35143	1.6613e-08		0.35174	5.2422e-08		0.35158	1.1448e-07		0.35138	6.9185e-08		0.35144	1.5167e-07		0.35157	1.0973e-07		0.35156	1.1422e-07		0.35112	7.3403e-08
		0.35182	1.3724e-06		0.35178	8.5721e-07		0.35192	9.1727e-07		0.35199	2.2703e-08		0.35241	6.2823e-08		0.35187	5.967e-08		0.35197	6.5199e-09		0.3519	9.9375e-09		0.35163	1.5447e-08		0.35241	6.2823e-08		0.35184	1.2163e-07		0.35181	7.8271e-08		0.3519	1.5889e-07		0.35185	1.1928e-07		0.35194	9.7872e-08		0.35163	7.5892e-08
		0.35244	1.366e-06		0.35223	8.6547e-07		0.35231	9.3473e-07		0.35242	2.678e-08		0.35246	6.1753e-08		0.3525	5.357e-08		0.35241	2.4838e-08		0.35253	2.7586e-08		0.3523	1.7411e-08		0.35246	6.1753e-08		0.35232	1.1005e-07		0.3527	5.5267e-08		0.35222	1.4422e-07		0.35233	1.1193e-07		0.35242	1.054e-07		0.35199	7.6714e-08
		0.3528	1.387e-06		0.35268	8.5329e-07		0.35273	9.2644e-07		0.35271	3.7654e-08		0.35299	5.8633e-08		0.35303	6.0525e-08		0.35276	2.2604e-08		0.35293	2.1115e-08		0.35259	1.5807e-08		0.35299	5.8633e-08		0.35289	1.1931e-07		0.3527	5.6313e-08		0.35262	1.6211e-07		0.35268	1.1928e-07		0.35306	1.3849e-07		0.35268	7.418e-08
		0.3531	1.3831e-06		0.3533	8.7945e-07		0.35327	9.2748e-07		0.35341	2.3749e-08		0.3538	4.9493e-08		0.35323	6.2035e-08		0.35318	3.5471e-08		0.35346	2.3687e-08		0.35297	1.8087e-08		0.3538	4.9493e-08		0.35331	1.1459e-07		0.35312	6.8878e-08		0.35322	1.6099e-07		0.35316	1.2508e-07		0.35346	1.013e-07		0.35301	7.9609e-08
		0.35385	1.3854e-06		0.35381	8.5849e-07		0.35408	9.2481e-07		0.35389	2.689e-08		0.35431	6.1803e-08		0.35396	5.9533e-08		0.354	4.3953e-08		0.35378	2.486e-08		0.35379	2.0479e-08		0.35431	6.1803e-08		0.35381	1.0769e-07		0.35377	6.182e-08		0.35353	1.6036e-07		0.35401	1.2592e-07		0.35386	1.1005e-07		0.35368	7.6159e-08
		0.35438	1.3903e-06		0.35432	8.5453e-07		0.35447	9.3846e-07		0.35439	3.1878e-08		0.35478	5.5223e-08		0.3544	5.243e-08		0.35439	2.9381e-08		0.35431	1.9853e-08		0.35423	1.9771e-08		0.35478	5.5223e-08		0.35425	1.1541e-07		0.35424	6.2347e-08		0.35404	1.5568e-07		0.35429	1.2309e-07		0.3545	1.0602e-07		0.35407	7.3951e-08
		0.35491	1.3694e-06		0.35465	8.5601e-07		0.35478	9.4891e-07		0.35491	2.3895e-08		0.35515	4.0361e-08		0.35501	6.5522e-08		0.35471	3.5013e-08		0.35468	1.2478e-08		0.35455	1.7325e-08		0.35515	4.0361e-08		0.35465	1.0337e-07		0.35464	7.4871e-08		0.35475	1.5072e-07		0.35482	1.2065e-07		0.35493	9.5681e-08		0.35467	7.6533e-08
		0.35539	1.3836e-06		0.35523	8.6123e-07		0.35544	9.4676e-07		0.35545	3.0402e-08		0.35562	5.7361e-08		0.35536	6.5481e-08		0.35528	3.3483e-08		0.35527	3.1214e-08		0.3551	2.0193e-08		0.35562	5.7361e-08		0.3551	1.2676e-07		0.35526	5.6304e-08		0.3551	1.4606e-07		0.3553	1.4119e-07		0.35546	9.8686e-08		0.35494	7.9668e-08
		0.35573	1.3903e-06		0.35563	8.8093e-07		0.35572	9.3391e-07		0.35598	2.5388e-08		0.35591	5.3091e-08		0.3559	4.1284e-08		0.35568	4.0973e-08		0.35579	2.4925e-08		0.35556	1.9846e-08		0.35591	5.3091e-08		0.3557	1.2149e-07		0.35574	6.2232e-08		0.35574	1.5309e-07		0.35571	1.3435e-07		0.35599	1.2526e-07		0.35532	7.8425e-08
		0.35628	1.3853e-06		0.35603	8.6566e-07		0.35607	9.3594e-07		0.35627	3.1862e-08		0.35653	4.5646e-08		0.35631	6.2168e-08		0.35619	3.3873e-08		0.35614	2.5288e-08		0.35609	2.2246e-08		0.35653	4.5646e-08		0.35615	1.1841e-07		0.35621	6.504e-08		0.35618	1.4203e-07		0.35607	9.3701e-08		0.35636	1.2858e-07		0.35597	7.6667e-08
		0.3565	1.3977e-06		0.3566	8.7552e-07		0.35671	9.3806e-07		0.35671	3.7172e-08		0.35708	3.5836e-08		0.35664	5.6984e-08		0.35671	3.1918e-08		0.35667	1.8935e-08		0.35646	2.179e-08		0.35708	3.5836e-08		0.35662	1.093e-07		0.35669	5.8853e-08		0.35669	1.5188e-07		0.35665	1.163e-07		0.35656	1.2185e-07		0.35652	7.5018e-08
		0.35725	1.4013e-06		0.35717	8.6205e-07		0.35724	9.4182e-07		0.35727	2.9551e-08		0.35752	5.7444e-08		0.3572	6.5198e-08		0.3571	3.4499e-08		0.35707	1.9337e-08		0.35713	2.2037e-08		0.35752	5.7444e-08		0.35707	1.1115e-07		0.35729	7.4993e-08		0.35681	1.5794e-07		0.35705	1.2591e-07		0.35709	1.1579e-07		0.35692	7.8596e-08
		0.35773	1.3941e-06		0.35771	8.6966e-07		0.35755	9.4343e-07		0.35767	4.1144e-08		0.35804	5.8595e-08		0.35784	5.7402e-08		0.3576	3.4112e-08		0.35765	1.5047e-08		0.35732	2.0848e-08		0.35804	5.8595e-08		0.35769	9.5371e-08		0.35764	5.2534e-08		0.3574	1.5566e-07		0.35756	1.3485e-07		0.35775	9.3356e-08		0.35727	8.2367e-08
		0.35829	1.3911e-06		0.35799	8.6783e-07		0.358	9.4152e-07		0.35838	2.1979e-08		0.35841	4.743e-08		0.35827	5.5102e-08		0.35811	3.7706e-08		0.35825	2.29e-08		0.35808	2.205e-08		0.35841	4.743e-08		0.35818	1.1636e-07		0.35823	5.4168e-08		0.35795	1.5634e-07		0.35821	1.3244e-07		0.35809	8.9016e-08		0.35788	7.4338e-08
		0.35851	1.4096e-06		0.35871	8.8298e-07		0.35843	9.5378e-07		0.35861	3.3691e-08		0.35899	6.4473e-08		0.35856	5.7366e-08		0.35855	3.7018e-08		0.35876	4.497e-08		0.35848	2.0417e-08		0.35899	6.4473e-08		0.35843	1.0724e-07		0.35873	4.6905e-08		0.35832	1.4429e-07		0.35842	1.0594e-07		0.35865	1.1259e-07		0.35821	7.9774e-08
		0.35884	1.4072e-06		0.35892	8.9117e-07		0.35917	9.4596e-07		0.35894	3.6797e-08		0.35939	6.1746e-08		0.35904	5.8046e-08		0.35889	3.67e-08		0.3588	2.1053e-08		0.35876	2.2954e-08		0.35939	6.1746e-08		0.35906	1.0603e-07		0.35896	6.7867e-08		0.35885	1.5312e-07		0.35899	1.1216e-07		0.35908	1.1767e-07		0.35883	7.3946e-08
		0.35945	1.4017e-06		0.35951	8.7851e-07		0.35936	9.4329e-07		0.35953	2.5627e-08		0.35977	4.9782e-08		0.35952	6.164e-08		0.35968	3.527e-08		0.3596	3.1651e-08		0.35929	2.4682e-08		0.35977	4.9782e-08		0.35934	1.1732e-07		0.35938	7.3378e-08		0.35947	1.5915e-07		0.35941	1.3594e-07		0.35966	1.2069e-07		0.35918	7.4595e-08
		0.36005	1.4046e-06		0.35993	8.7687e-07		0.35997	9.3177e-07		0.36004	3.7e-08		0.35999	4.7434e-08		0.3598	6.068e-08		0.36008	4.5636e-08		0.36001	4.0327e-08		0.35983	2.2928e-08		0.35999	4.7434e-08		0.36002	1.089e-07		0.36007	8.8947e-08		0.35985	1.4864e-07		0.35996	1.1408e-07		0.35997	1.0773e-07		0.35961	8.0419e-08
		0.36036	1.4159e-06		0.36045	8.834e-07		0.36039	9.4891e-07		0.3605	2.0229e-08		0.36094	5.1936e-08		0.36046	6.6309e-08		0.36058	3.0616e-08		0.36049	1.8097e-08		0.36017	2.4281e-08		0.36094	5.1936e-08		0.36046	1.1065e-07		0.3605	6.4214e-08		0.36037	1.6196e-07		0.36041	1.2234e-07		0.36052	9.4037e-08		0.36027	7.9206e-08
		0.36102	1.4128e-06		0.36089	8.7698e-07		0.36098	9.4307e-07		0.36101	5.1976e-08		0.36107	5.3529e-08		0.36102	4.957e-08		0.36105	3.3529e-08		0.36094	3.0651e-08		0.36046	2.4451e-08		0.36107	5.3529e-08		0.3609	1.2501e-07		0.36083	6.8278e-08		0.36069	1.4541e-07		0.36094	1.3535e-07		0.36091	1.0959e-07		0.36058	7.9208e-08
		0.36134	1.4178e-06		0.36136	8.9105e-07		0.36156	9.5784e-07		0.36156	3.66e-08		0.36168	6.3745e-08		0.3614	6.3205e-08		0.36143	3.0839e-08		0.36156	2.3674e-08		0.36124	2.706e-08		0.36168	6.3745e-08		0.36141	1.0743e-07		0.36142	6.7161e-08		0.36123	1.5666e-07		0.36152	1.3784e-07		0.36138	1.2352e-07		0.36107	8.0446e-08
		0.36202	1.4194e-06		0.36188	8.8071e-07		0.36202	9.5822e-07		0.3619	3.4767e-08		0.36222	6.6334e-08		0.36182	5.6217e-08		0.3618	3.8861e-08		0.36177	2.8441e-08		0.3617	2.4858e-08		0.36222	6.6334e-08		0.36177	1.0326e-07		0.36179	7.444e-08		0.36161	1.7087e-07		0.36172	1.1714e-07		0.36206	9.4658e-08		0.36151	7.792e-08
		0.36229	1.42e-06		0.36211	8.8373e-07		0.36225	9.578e-07		0.3624	3.9761e-08		0.36275	4.1866e-08		0.36226	6.1314e-08		0.36215	4.0171e-08		0.36241	3.8485e-08		0.36217	2.4664e-08		0.36275	4.1866e-08		0.3623	1.0783e-07		0.36234	7.7595e-08		0.36211	1.5052e-07		0.36241	1.2185e-07		0.36228	1.031e-07		0.36213	8.0824e-08
		0.36274	1.4119e-06		0.36275	8.802e-07		0.3627	9.6183e-07		0.36291	4.3002e-08		0.36311	5.3957e-08		0.3629	4.8318e-08		0.36274	3.0645e-08		0.36285	3.3139e-08		0.36253	2.4851e-08		0.36311	5.3957e-08		0.36283	1.0392e-07		0.3627	7.6031e-08		0.36269	1.5399e-07		0.36279	1.2628e-07		0.3627	1.1479e-07		0.3626	8.0486e-08
		0.36345	1.4174e-06		0.36313	8.9785e-07		0.36326	9.5966e-07		0.36352	2.8635e-08		0.36364	5.9317e-08		0.36301	5.5924e-08		0.36329	4.6977e-08		0.36319	4.4291e-08		0.36324	2.634e-08		0.36364	5.9317e-08		0.36309	1.1128e-07		0.36313	4.8805e-08		0.36306	1.5525e-07		0.36332	1.3641e-07		0.36338	1.1262e-07		0.36298	8.3932e-08
		0.36366	1.4219e-06		0.36365	8.989e-07		0.36343	9.6266e-07		0.36384	2.6309e-08		0.36421	5.9178e-08		0.3636	6.885e-08		0.3638	3.7922e-08		0.36382	4.2645e-08		0.36361	2.82e-08		0.36421	5.9178e-08		0.36381	1.0739e-07		0.36383	5.3886e-08		0.36357	1.4547e-07		0.3635	1.1051e-07		0.36358	1.2299e-07		0.36346	8.1505e-08
		0.36428	1.4323e-06		0.36408	8.8386e-07		0.36437	9.5987e-07		0.36432	3.0356e-08		0.36472	5.9066e-08		0.36419	6.9993e-08		0.36409	3.9219e-08		0.36417	3.3924e-08		0.36414	2.8026e-08		0.36472	5.9066e-08		0.36433	1.1363e-07		0.36428	7.6115e-08		0.36422	1.7228e-07		0.36422	1.2752e-07		0.3644	1.1627e-07		0.36403	7.7683e-08
		0.36484	1.4252e-06		0.36483	8.9287e-07		0.36481	9.5669e-07		0.36498	3.2661e-08		0.36504	5.9023e-08		0.36488	6.8429e-08		0.3647	4.3416e-08		0.36466	5.2677e-08		0.36452	2.8648e-08		0.36504	5.9023e-08		0.36464	1.1574e-07		0.36482	7.5838e-08		0.36466	1.5507e-07		0.36472	1.195e-07		0.36476	1.1478e-07		0.36458	8.208e-08
		0.36527	1.4277e-06		0.36506	8.9595e-07		0.36527	9.5388e-07		0.36536	4.0275e-08		0.36551	4.8406e-08		0.3653	6.9966e-08		0.36526	4.7425e-08		0.36511	4.4263e-08		0.36509	2.8719e-08		0.36551	4.8406e-08		0.36531	1.1084e-07		0.36529	7.4356e-08		0.3654	1.8699e-07		0.36515	1.1819e-07		0.36527	1.149e-07		0.36506	8.0018e-08
		0.36561	1.4248e-06		0.36549	8.9325e-07		0.36556	9.6061e-07		0.36575	3.2233e-08		0.36596	5.705e-08		0.36559	7.1878e-08		0.36573	4.0461e-08		0.36558	2.7099e-08		0.36556	2.7836e-08		0.36596	5.705e-08		0.36538	1.1043e-07		0.36564	6.2213e-08		0.36556	1.5471e-07		0.36569	1.2423e-07		0.36576	1.0646e-07		0.3655	7.8374e-08
		0.36621	1.4293e-06		0.36615	8.939e-07		0.366	9.6591e-07		0.36634	4.1452e-08		0.36633	5.2242e-08		0.36607	6.0462e-08		0.36619	3.2143e-08		0.36619	3.5069e-08		0.36593	2.6747e-08		0.36633	5.2242e-08		0.3661	1.0789e-07		0.36618	6.1409e-08		0.36591	1.4861e-07		0.36603	1.2854e-07		0.36618	1.1157e-07		0.36575	7.8682e-08
		0.36643	1.4296e-06		0.36652	8.9947e-07		0.36654	9.7001e-07		0.3665	3.181e-08		0.36706	5.9156e-08		0.36646	7.1018e-08		0.36669	5.0889e-08		0.36645	3.5477e-08		0.36644	2.957e-08		0.36706	5.9156e-08		0.36664	1.1172e-07		0.36655	5.4029e-08		0.3664	1.4634e-07		0.3664	1.2003e-07		0.36668	1.1254e-07		0.36625	8.0767e-08
		0.36695	1.4348e-06		0.36705	8.9557e-07		0.36698	9.7188e-07		0.36711	2.1705e-08		0.36742	5.8407e-08		0.36696	6.1524e-08		0.36701	4.9686e-08		0.36689	4.1577e-08		0.36666	2.866e-08		0.36742	5.8407e-08		0.36717	1.1111e-07		0.36694	6.5623e-08		0.36689	1.4434e-07		0.36693	1.2249e-07		0.36713	1.081e-07		0.36678	7.6648e-08
		0.36716	1.4384e-06		0.36715	9.0081e-07		0.36735	9.513e-07		0.36755	2.6987e-08		0.36762	5.7587e-08		0.36755	6.7146e-08		0.36748	5.068e-08		0.36735	3.2387e-08		0.36726	3.0561e-08		0.36762	5.7587e-08		0.36747	1.0195e-07		0.36732	7.3658e-08		0.36741	1.489e-07		0.36737	1.1484e-07		0.36747	1.0907e-07		0.36732	8.2051e-08
		0.36789	1.4288e-06		0.36782	8.909e-07		0.36779	9.7185e-07		0.36792	3.1098e-08		0.36804	6.8447e-08		0.36772	7.0446e-08		0.36778	4.7383e-08		0.36766	3.4694e-08		0.36781	3.0487e-08		0.36804	6.8447e-08		0.36798	1.1227e-07		0.36791	6.2163e-08		0.36763	1.5818e-07		0.36781	1.4108e-07		0.36786	1.0719e-07		0.36769	8.51e-08
		0.3683	1.4308e-06		0.36816	9.0096e-07		0.36841	9.7546e-07		0.36857	1.8135e-08		0.36848	6.8128e-08		0.3683	7.4971e-08		0.36848	4.2949e-08		0.36832	3.4462e-08		0.36797	3.1987e-08		0.36848	6.8128e-08		0.36839	1.1985e-07		0.36828	7.0938e-08		0.36827	1.7387e-07		0.3683	1.2575e-07		0.36845	1.0729e-07		0.36783	8.4187e-08
		0.36912	1.4414e-06		0.36879	9.0052e-07		0.36877	9.672e-07		0.36884	3.3995e-08		0.36901	4.8711e-08		0.36881	7.9392e-08		0.3689	6.8909e-08		0.3688	3.6764e-08		0.36856	3.1598e-08		0.36901	4.8711e-08		0.36865	1.1317e-07		0.36898	6.5683e-08		0.36862	1.607e-07		0.36866	1.4435e-07		0.36881	1.1252e-07		0.36861	8.1613e-08
		0.36925	1.4425e-06		0.36935	9.1262e-07		0.36956	9.8423e-07		0.36959	2.7791e-08		0.36967	4.9508e-08		0.36926	7.7044e-08		0.36919	4.177e-08		0.3694	3.5536e-08		0.3691	3.3289e-08		0.36967	4.9508e-08		0.36924	1.1067e-07		0.36923	5.4965e-08		0.36921	1.5729e-07		0.36931	1.2787e-07		0.36937	1.0284e-07		0.36886	7.6328e-08
		0.36984	1.4434e-06		0.36971	9.0655e-07		0.36974	9.6358e-07		0.36978	3.8153e-08		0.37024	7.5727e-08		0.36993	5.8795e-08		0.36996	4.2166e-08		0.36983	4.5432e-08		0.36978	3.3154e-08		0.37024	7.5727e-08		0.37003	1.0427e-07		0.36982	6.4785e-08		0.36986	1.6672e-07		0.36967	1.2648e-07		0.36992	1.2382e-07		0.36942	7.7237e-08
		0.37017	1.4363e-06		0.37002	9.044e-07		0.37021	9.8076e-07		0.37035	4.3793e-08		0.37057	4.8304e-08		0.3702	6.9286e-08		0.37027	5.1789e-08		0.37015	3.8723e-08		0.36999	3.2872e-08		0.37057	4.8304e-08		0.37008	1.0709e-07		0.37039	7.0638e-08		0.37015	1.7063e-07		0.37017	1.2051e-07		0.37036	1.1381e-07		0.36977	8.1095e-08
		0.37063	1.4461e-06		0.37059	8.979e-07		0.37067	9.6636e-07		0.37082	2.9647e-08		0.37108	5.6385e-08		0.37067	6.2933e-08		0.37052	4.514e-08		0.37074	4.246e-08		0.37068	3.2999e-08		0.37108	5.6385e-08		0.37068	9.0959e-08		0.37085	6.5357e-08		0.37054	1.6649e-07		0.37051	1.3269e-07		0.37076	1.2839e-07		0.37037	8.6861e-08
		0.37118	1.4363e-06		0.37094	9.1586e-07		0.37102	9.7357e-07		0.37146	3.3983e-08		0.37148	5.4256e-08		0.37121	7.7326e-08		0.37123	5.1246e-08		0.37113	4.0629e-08		0.37094	3.3055e-08		0.37148	5.4256e-08		0.37109	1.1505e-07		0.37114	4.9255e-08		0.37096	1.6268e-07		0.37118	1.1728e-07		0.37122	1.0908e-07		0.37093	7.9382e-08
		0.37164	1.4406e-06		0.37145	9.1145e-07		0.3717	9.8163e-07		0.37174	4.0126e-08		0.3721	5.5485e-08		0.37168	6.6881e-08		0.37156	4.201e-08		0.37157	4.3035e-08		0.37153	3.3976e-08		0.3721	5.5485e-08		0.37165	1.1723e-07		0.37177	6.9535e-08		0.37176	1.4142e-07		0.37152	1.3203e-07		0.37186	1.1816e-07		0.37125	8.185e-08
		0.37213	1.443e-06		0.37198	9.05e-07		0.37193	9.7643e-07		0.37225	2.8376e-08		0.37239	5.156e-08		0.37206	5.4442e-08		0.3721	4.8834e-08		0.37215	3.2428e-08		0.37201	3.3814e-08		0.37239	5.156e-08		0.3722	1.088e-07		0.37203	8.7173e-08		0.37218	1.6316e-07		0.37217	1.3445e-07		0.37208	1.3369e-07		0.37189	8.0399e-08
		0.3727	1.4503e-06		0.37239	9.2149e-07		0.37251	9.9245e-07		0.37262	3.5325e-08		0.37297	5.2472e-08		0.37256	7.9139e-08		0.37252	4.1421e-08		0.37266	2.8192e-08		0.37246	3.8069e-08		0.37297	5.2472e-08		0.37256	1.0248e-07		0.37259	6.0632e-08		0.3726	1.6461e-07		0.37269	1.4053e-07		0.37271	1.3497e-07		0.37248	8.5841e-08
		0.3731	1.4341e-06		0.37299	9.0049e-07		0.37291	9.8555e-07		0.37316	2.6042e-08		0.37344	5.7957e-08		0.37307	6.6515e-08		0.37315	5.4318e-08		0.37286	4.1633e-08		0.37309	3.2285e-08		0.37344	5.7957e-08		0.37305	1.1013e-07		0.37314	7.337e-08		0.3728	1.6953e-07		0.37296	1.3203e-07		0.37305	9.449e-08		0.37275	7.9557e-08
		0.37353	1.4528e-06		0.37344	9.2806e-07		0.37351	9.9115e-07		0.37369	3.0877e-08		0.37366	5.3304e-08		0.3733	7.6747e-08		0.37324	4.2908e-08		0.37348	4.703e-08		0.37334	3.642e-08		0.37366	5.3304e-08		0.37362	9.9725e-08		0.37339	5.9574e-08		0.37347	1.6792e-07		0.37339	1.2778e-07		0.37347	1.1266e-07		0.37317	8.4605e-08
		0.37374	1.4639e-06		0.37396	9.2578e-07		0.37394	1.0025e-06		0.37415	2.5906e-08		0.37425	7.1664e-08		0.37401	6.3223e-08		0.37398	4.4978e-08		0.37407	3.6892e-08		0.3737	3.7714e-08		0.37425	7.1664e-08		0.37396	1.0937e-07		0.37391	6.2653e-08		0.37397	1.6689e-07		0.37391	1.2774e-07		0.3741	1.2474e-07		0.37375	8.3977e-08
		0.37419	1.4683e-06		0.37431	9.2684e-07		0.37448	9.7904e-07		0.37441	3.5693e-08		0.37484	7.576e-08		0.37419	8.1452e-08		0.37443	5.2275e-08		0.37438	5.8717e-08		0.3742	3.8222e-08		0.37484	7.576e-08		0.37438	1.0582e-07		0.37451	6.3227e-08		0.37418	1.8135e-07		0.37432	1.3897e-07		0.37429	1.1853e-07		0.3741	8.3572e-08
		0.3748	1.4469e-06		0.37478	9.2028e-07		0.37506	9.9033e-07		0.3751	2.6626e-08		0.3754	6.0601e-08		0.37485	5.3047e-08		0.37486	4.3387e-08		0.37486	3.8298e-08		0.37456	3.7418e-08		0.3754	6.0601e-08		0.37495	1.0844e-07		0.37496	7.0543e-08		0.37475	1.6225e-07		0.37476	1.3388e-07		0.37477	1.0962e-07		0.37457	7.8774e-08
		0.37514	1.4477e-06		0.37532	9.1968e-07		0.37522	9.8496e-07		0.37556	2.2338e-08		0.3754	5.9743e-08		0.37568	7.5296e-08		0.37539	4.7219e-08		0.3755	5.0724e-08		0.37512	3.7611e-08		0.3754	5.9743e-08		0.37531	1.0253e-07		0.3752	6.4187e-08		0.37534	1.6444e-07		0.37542	1.4283e-07		0.37532	1.12e-07		0.37505	8.3328e-08
		0.37577	1.474e-06		0.37571	9.2e-07		0.37589	9.7933e-07		0.37603	3.0764e-08		0.37615	5.702e-08		0.37579	6.5867e-08		0.37575	6.3707e-08		0.37586	4.9913e-08		0.37571	3.8231e-08		0.37615	5.702e-08		0.37573	1.1749e-07		0.37584	7.6676e-08		0.3756	1.7008e-07		0.37588	1.3878e-07		0.37586	1.3345e-07		0.37554	8.6386e-08
		0.3763	1.4655e-06		0.37622	9.2515e-07		0.37635	9.9678e-07		0.37665	2.4279e-08		0.3766	4.9284e-08		0.37633	6.4434e-08		0.37628	5.1036e-08		0.37624	4.5353e-08		0.37617	3.9891e-08		0.3766	4.9284e-08		0.37621	1.0607e-07		0.37608	7.9906e-08		0.37621	1.8622e-07		0.37634	1.4189e-07		0.37617	1.1352e-07		0.37608	8.8671e-08
		0.37673	1.4613e-06		0.37684	9.2901e-07		0.37678	9.9322e-07		0.37708	4.2662e-08		0.37727	6.4151e-08		0.37672	6.2835e-08		0.37691	5.9157e-08		0.37677	3.7805e-08		0.37658	3.9786e-08		0.37727	6.4151e-08		0.37689	9.9258e-08		0.37674	6.448e-08		0.37669	1.5077e-07		0.37676	1.2285e-07		0.37699	1.1283e-07		0.37624	8.4466e-08
		0.37722	1.4609e-06		0.37716	9.3273e-07		0.37719	1.0143e-06		0.37734	4.9272e-08		0.37771	6.1291e-08		0.37723	6.3269e-08		0.37749	4.5099e-08		0.37741	5.912e-08		0.3772	3.9337e-08		0.37771	6.1291e-08		0.37716	1.0989e-07		0.3771	7.277e-08		0.37712	1.6682e-07		0.37722	1.2772e-07		0.37731	1.2291e-07		0.37691	8.2788e-08
		0.37772	1.4833e-06		0.37766	9.2392e-07		0.37755	1.0019e-06		0.37778	4.198e-08		0.3781	6.4202e-08		0.37759	6.1242e-08		0.37787	4.8135e-08		0.37768	4.7638e-08		0.37751	4.2118e-08		0.3781	6.4202e-08		0.37777	1.2489e-07		0.37781	6.8035e-08		0.37766	1.9172e-07		0.37776	1.2126e-07		0.37787	1.1868e-07		0.37739	8.6278e-08
		0.37819	1.4607e-06		0.37823	9.2815e-07		0.37813	1.0065e-06		0.37825	4.3996e-08		0.37841	6.329e-08		0.37816	6.8619e-08		0.37827	5.5092e-08		0.37819	6.113e-08		0.37811	4.0962e-08		0.37841	6.329e-08		0.37812	1.2325e-07		0.37814	7.7591e-08		0.37815	1.7125e-07		0.37834	1.4513e-07		0.37815	1.1951e-07		0.37798	8.6547e-08
		0.37855	1.4742e-06		0.37855	9.2888e-07		0.37883	1.0126e-06		0.37869	2.8528e-08		0.37898	6.2809e-08		0.37877	7.0251e-08		0.37859	6.16e-08		0.37877	4.8736e-08		0.37856	4.1739e-08		0.37898	6.2809e-08		0.37852	1.0866e-07		0.37878	5.641e-08		0.37828	1.6849e-07		0.37871	1.3951e-07		0.37881	1.1895e-07		0.37841	8.8997e-08
		0.37926	1.4836e-06		0.37907	9.2348e-07		0.37912	1.0077e-06		0.37927	3.9599e-08		0.37929	6.5607e-08		0.3792	4.8555e-08		0.37915	5.6299e-08		0.37912	5.8238e-08		0.37911	3.9966e-08		0.37929	6.5607e-08		0.37918	1.0287e-07		0.37918	6.3234e-08		0.37878	1.5941e-07		0.37904	1.4492e-07		0.37932	1.2025e-07		0.37884	8.6589e-08
		0.37948	1.4826e-06		0.37946	9.4872e-07		0.3796	1.0081e-06		0.37955	2.899e-08		0.37988	5.5882e-08		0.37954	7.7584e-08		0.37954	5.8342e-08		0.3795	6.6214e-08		0.37936	4.6033e-08		0.37988	5.5882e-08		0.37971	1.1397e-07		0.37939	7.1217e-08		0.37938	1.8189e-07		0.37973	1.2533e-07		0.37957	1.3163e-07		0.37931	8.7533e-08
		0.38006	1.4827e-06		0.38001	9.3045e-07		0.3801	1.0037e-06		0.38028	3.5758e-08		0.38052	5.5176e-08		0.38001	7.9031e-08		0.38011	5.5043e-08		0.38023	4.3714e-08		0.37981	4.387e-08		0.38052	5.5176e-08		0.38003	1.2358e-07		0.38011	6.5064e-08		0.38001	1.8034e-07		0.3802	1.3547e-07		0.38029	1.3514e-07		0.37993	8.4996e-08
		0.38071	1.4572e-06		0.38068	9.4315e-07		0.38055	1.0052e-06		0.38072	3.5168e-08		0.38099	6.1967e-08		0.38081	7.2071e-08		0.38064	5.4676e-08		0.38067	4.9205e-08		0.38043	4.3171e-08		0.38099	6.1967e-08		0.38059	1.0295e-07		0.38051	7.9142e-08		0.38055	1.8534e-07		0.38047	1.2667e-07		0.38084	8.9737e-08		0.38029	8.5416e-08
		0.38109	1.4699e-06		0.38095	9.3671e-07		0.3811	1.0152e-06		0.38136	2.3949e-08		0.38139	5.6345e-08		0.38107	7.0378e-08		0.38116	4.3207e-08		0.38107	4.6805e-08		0.38087	4.5184e-08		0.38139	5.6345e-08		0.38102	1.1009e-07		0.38104	7.2369e-08		0.38102	1.6573e-07		0.38107	1.2596e-07		0.38099	1.2705e-07		0.38102	8.5726e-08
		0.38142	1.4896e-06		0.38142	9.5097e-07		0.3815	1.0043e-06		0.38169	3.071e-08		0.38161	5.3438e-08		0.38141	7.6986e-08		0.38163	5.4768e-08		0.38145	5.2615e-08		0.38124	4.452e-08		0.38161	5.3438e-08		0.38164	1.2225e-07		0.38145	7.3297e-08		0.38159	1.5493e-07		0.38141	1.4761e-07		0.38154	1.1382e-07		0.38114	8.7631e-08
		0.38201	1.4845e-06		0.38183	9.416e-07		0.38207	1.0218e-06		0.38221	3.0848e-08		0.3823	4.5264e-08		0.38196	7.1526e-08		0.38209	5.8138e-08		0.38199	3.3018e-08		0.38174	4.6292e-08		0.3823	4.5264e-08		0.38183	9.7831e-08		0.38201	7.1299e-08		0.38175	1.6446e-07		0.38184	1.4545e-07		0.38202	1.4704e-07		0.38165	8.7268e-08
		0.38232	1.4836e-06		0.38219	9.4736e-07		0.38238	1.0105e-06		0.38259	3.8475e-08		0.38283	7.5774e-08		0.38243	6.9855e-08		0.38258	6.0204e-08		0.38237	5.6135e-08		0.38207	4.6024e-08		0.38283	7.5774e-08		0.38243	1.1258e-07		0.38247	5.5903e-08		0.38249	1.7256e-07		0.38225	1.3261e-07		0.3826	1.2378e-07		0.38217	8.6003e-08
		0.38287	1.4917e-06		0.38284	9.3906e-07		0.38273	1.0071e-06		0.38294	2.8027e-08		0.38329	5.9953e-08		0.38292	7.7109e-08		0.38302	6.0683e-08		0.38281	5.4545e-08		0.38252	4.8035e-08		0.38329	5.9953e-08		0.38292	1.0011e-07		0.38284	7.5446e-08		0.38301	1.8111e-07		0.38294	1.3405e-07		0.38292	1.2888e-07		0.3826	8.4078e-08
		0.38346	1.4875e-06		0.3833	9.3191e-07		0.38334	1.0153e-06		0.38355	4.0418e-08		0.38361	5.5318e-08		0.38332	7.6565e-08		0.38335	4.8792e-08		0.3835	5.7837e-08		0.38318	4.7276e-08		0.38361	5.5318e-08		0.38328	1.0951e-07		0.38327	7.9378e-08		0.38318	1.7962e-07		0.38349	1.506e-07		0.38342	1.1117e-07		0.38319	8.5878e-08
		0.38376	1.4803e-06		0.3838	9.5162e-07		0.3839	1.0178e-06		0.3839	4.0977e-08		0.38408	5.7651e-08		0.3838	9.8694e-08		0.38385	6.3417e-08		0.38401	5.8324e-08		0.38372	5.0387e-08		0.38408	5.7651e-08		0.38379	1.1417e-07		0.38371	7.5925e-08		0.38363	1.7655e-07		0.38369	1.4492e-07		0.38418	1.2588e-07		0.38366	9.0459e-08
		0.38433	1.4862e-06		0.38436	9.3309e-07		0.38444	1.0059e-06		0.38456	3.9796e-08		0.38459	4.9638e-08		0.3844	8.5409e-08		0.3843	5.6998e-08		0.38439	5.5509e-08		0.38413	4.6653e-08		0.38459	4.9638e-08		0.38435	1.1294e-07		0.38424	6.2676e-08		0.384	1.7588e-07		0.38418	1.3161e-07		0.38453	1.237e-07		0.38398	8.7016e-08
		0.38477	1.4935e-06		0.38462	9.4268e-07		0.38477	1.0162e-06		0.38488	3.9825e-08		0.38505	5.4597e-08		0.38494	6.4898e-08		0.38486	7.4072e-08		0.38463	5.2653e-08		0.38468	5.1009e-08		0.38505	5.4597e-08		0.38459	1.077e-07		0.38478	8.3923e-08		0.38464	1.6766e-07		0.38497	1.2418e-07		0.38463	1.2038e-07		0.3847	8.6528e-08
		0.38499	1.4986e-06		0.38501	9.4611e-07		0.38506	1.0155e-06		0.38546	3.841e-08		0.38541	7.1451e-08		0.38529	5.5144e-08		0.3853	5.6289e-08		0.38525	6.3115e-08		0.38519	5.0611e-08		0.38541	7.1451e-08		0.38526	1.0739e-07		0.38509	6.2727e-08		0.38503	1.8677e-07		0.38523	1.3866e-07		0.38545	1.3031e-07		0.38495	8.5646e-08
		0.38588	1.491e-06		0.38591	9.5869e-07		0.3856	1.0226e-06		0.38597	2.7055e-08		0.38601	5.821e-08		0.38555	7.7831e-08		0.38574	7.1686e-08		0.38578	7.0415e-08		0.38573	5.1846e-08		0.38601	5.821e-08		0.38575	1.044e-07		0.38576	7.056e-08		0.38544	1.8212e-07		0.38564	1.5217e-07		0.38571	1.1228e-07		0.38544	8.6619e-08
		0.386	1.4931e-06		0.38617	9.4697e-07		0.3863	1.03e-06		0.38646	3.299e-08		0.38647	5.9227e-08		0.38621	7.083e-08		0.38633	5.7786e-08		0.38619	6.514e-08		0.38596	4.9346e-08		0.38647	5.9227e-08		0.38618	1.1212e-07		0.38614	7.7798e-08		0.38608	1.7624e-07		0.38621	1.4173e-07		0.38632	1.1334e-07		0.38572	8.702e-08
		0.38652	1.4891e-06		0.38665	9.5891e-07		0.38653	1.0175e-06		0.38685	2.7701e-08		0.38704	5.8875e-08		0.38652	8.6552e-08		0.38656	6.7854e-08		0.38665	7.5462e-08		0.38654	5.3137e-08		0.38704	5.8875e-08		0.38667	1.1826e-07		0.38642	5.7501e-08		0.38655	1.8301e-07		0.38654	1.4863e-07		0.38679	1.1235e-07		0.38639	8.4764e-08
		0.38727	1.5011e-06		0.38703	9.4758e-07		0.38706	1.0301e-06		0.38726	3.8124e-08		0.38735	6.1595e-08		0.38706	7.9348e-08		0.3871	7.4211e-08		0.38715	7.268e-08		0.38715	5.3248e-08		0.38735	6.1595e-08		0.38703	1.145e-07		0.38718	6.085e-08		0.38715	1.7915e-07		0.38724	1.488e-07		0.38727	1.4463e-07		0.38677	8.7446e-08
		0.38767	1.5024e-06		0.38757	9.5066e-07		0.3876	1.0334e-06		0.3879	2.4837e-08		0.38799	5.6847e-08		0.38777	8.6402e-08		0.38731	5.5867e-08		0.38765	7.3033e-08		0.38752	5.505e-08		0.38799	5.6847e-08		0.38771	1.1547e-07		0.38765	8.1673e-08		0.38773	1.9853e-07		0.38761	1.2923e-07		0.38773	1.3734e-07		0.38731	9.065e-08
		0.38789	1.5034e-06		0.38815	9.4805e-07		0.38802	1.0247e-06		0.38821	1.0426e-08		0.38847	5.0998e-08		0.38794	7.5034e-08		0.38806	6.9976e-08		0.38809	5.8145e-08		0.38788	5.4157e-08		0.38847	5.0998e-08		0.38802	1.087e-07		0.388	7.7672e-08		0.38807	1.8635e-07		0.38804	1.2846e-07		0.38811	1.1187e-07		0.38761	8.2258e-08
		0.38853	1.5212e-06		0.38861	9.5372e-07		0.38857	1.0302e-06		0.38861	3.1155e-08		0.38884	3.9189e-08		0.38856	8.0884e-08		0.38851	6.0617e-08		0.38846	6.7546e-08		0.38853	5.6015e-08		0.38884	3.9189e-08		0.38836	1.0357e-07		0.38846	6.47e-08		0.38828	1.8511e-07		0.38849	1.4169e-07		0.38854	1.2029e-07		0.38815	8.8667e-08
		0.38897	1.5078e-06		0.38897	9.5516e-07		0.38895	1.0196e-06		0.38911	2.6378e-08		0.3893	5.5691e-08		0.38891	8.6799e-08		0.38903	7.0872e-08		0.3891	7.2227e-08		0.38895	5.6216e-08		0.3893	5.5691e-08		0.3889	1.0892e-07		0.38904	6.2116e-08		0.38902	1.7903e-07		0.38902	1.3445e-07		0.38914	1.0095e-07		0.3888	9.1016e-08
		0.38954	1.5155e-06		0.3894	9.598e-07		0.38945	1.0401e-06		0.38973	2.6368e-08		0.3896	6.6171e-08		0.3895	7.1865e-08		0.38945	6.9071e-08		0.38945	8.1605e-08		0.38929	5.8663e-08		0.3896	6.6171e-08		0.38939	1.0638e-07		0.38927	6.8553e-08		0.3893	1.8905e-07		0.38938	1.4934e-07		0.38947	1.3166e-07		0.38914	9.3345e-08
		0.38981	1.5274e-06		0.38984	9.65e-07		0.38998	1.042e-06		0.39007	3.2523e-08		0.39015	6.26e-08		0.38996	6.5624e-08		0.38966	6.6235e-08		0.38996	9.0521e-08		0.38988	5.843e-08		0.39015	6.26e-08		0.38985	1.1921e-07		0.39003	6.2348e-08		0.39016	1.7258e-07		0.38988	1.3026e-07		0.39019	1.263e-07		0.38961	8.8526e-08
		0.39038	1.5166e-06		0.39031	9.7226e-07		0.39045	1.0321e-06		0.3905	3.9826e-08		0.39055	6.7702e-08		0.39051	7.8303e-08		0.39037	8.0359e-08		0.39059	8.5148e-08		0.39013	6.0832e-08		0.39055	6.7702e-08		0.39038	1.0637e-07		0.39031	6.8917e-08		0.39043	1.7364e-07		0.3903	1.3235e-07		0.39033	1.2041e-07		0.39016	8.9338e-08
		0.39093	1.5162e-06		0.39071	9.6414e-07		0.39068	1.0364e-06		0.39113	2.5262e-08		0.39113	5.3838e-08		0.39071	9.4483e-08		0.3909	7.0416e-08		0.39078	8.6192e-08		0.39044	6.0624e-08		0.39113	5.3838e-08		0.39087	1.2177e-07		0.39103	6.5783e-08		0.39044	2.0673e-07		0.39076	1.4573e-07		0.39091	1.3706e-07		0.39067	9.0428e-08
		0.3912	1.5104e-06		0.39121	9.6108e-07		0.39129	1.0438e-06		0.39155	1.8194e-08		0.39162	5.6061e-08		0.39119	7.4751e-08		0.3914	7.8174e-08		0.39149	6.899e-08		0.39097	6.0711e-08		0.39162	5.6061e-08		0.39139	1.1257e-07		0.39128	7.427e-08		0.39124	1.8888e-07		0.39133	1.5694e-07		0.3913	1.068e-07		0.39134	8.9984e-08
		0.39192	1.5113e-06		0.39175	9.7422e-07		0.39178	1.029e-06		0.39195	2.5843e-08		0.39224	6.4118e-08		0.39184	8.3308e-08		0.39185	7.8551e-08		0.3918	7.7477e-08		0.39157	6.1564e-08		0.39224	6.4118e-08		0.39188	1.1037e-07		0.39194	5.4232e-08		0.39171	1.8175e-07		0.39177	1.4008e-07		0.39209	1.2265e-07		0.39127	9.2076e-08
		0.39234	1.5278e-06		0.39231	9.7256e-07		0.3922	1.0378e-06		0.39235	3.7724e-08		0.39255	5.9809e-08		0.39218	6.9808e-08		0.39227	7.1901e-08		0.39224	7.9485e-08		0.39212	6.4754e-08		0.39255	5.9809e-08		0.39224	1.0797e-07		0.39219	6.4937e-08		0.39233	1.7997e-07		0.39239	1.3383e-07		0.39211	1.2402e-07		0.39207	8.7719e-08
		0.3927	1.5221e-06		0.39274	9.7404e-07		0.39278	1.0448e-06		0.39301	4.0247e-08		0.39302	5.869e-08		0.39276	9.8164e-08		0.39261	7.2203e-08		0.39269	8.8204e-08		0.39278	6.566e-08		0.39302	5.869e-08		0.39292	1.1474e-07		0.39274	5.2957e-08		0.39268	1.9203e-07		0.39264	1.3721e-07		0.39264	1.2162e-07		0.39239	8.8543e-08
		0.39333	1.5359e-06		0.39324	9.6292e-07		0.39308	1.0338e-06		0.39329	3.0198e-08		0.39365	6.3502e-08		0.39323	9.0427e-08		0.39311	7.5047e-08		0.39319	8.6873e-08		0.39325	6.6133e-08		0.39365	6.3502e-08		0.39326	1.2016e-07		0.39318	8.1441e-08		0.39303	1.828e-07		0.39312	1.5049e-07		0.39343	1.4947e-07		0.393	9.0272e-08
		0.39372	1.5306e-06		0.39373	9.8171e-07		0.39371	1.0464e-06		0.39387	3.6319e-08		0.39425	5.8545e-08		0.39368	8.7397e-08		0.39351	7.3844e-08		0.39377	9.0454e-08		0.39356	6.5779e-08		0.39425	5.8545e-08		0.39367	1.0845e-07		0.39364	7.8011e-08		0.39364	1.9339e-07		0.39369	1.4748e-07		0.39383	9.9009e-08		0.3934	8.97e-08
		0.39414	1.5261e-06		0.39412	9.655e-07		0.39395	1.0553e-06		0.39435	2.2695e-08		0.39439	6.3338e-08		0.39418	8.9826e-08		0.3942	8.0801e-08		0.39409	1.031e-07		0.39387	6.9084e-08		0.39439	6.3338e-08		0.39412	1.1376e-07		0.39437	7.3291e-08		0.39416	1.8701e-07		0.39412	1.4777e-07		0.39419	1.3291e-07		0.39396	9.7747e-08
		0.39481	1.5322e-06		0.39445	9.7314e-07		0.39467	1.0387e-06		0.3948	3.6007e-08		0.39488	6.0545e-08		0.39466	9.1317e-08		0.39487	8.1974e-08		0.39478	7.1901e-08		0.39456	6.8386e-08		0.39488	6.0545e-08		0.3947	1.0745e-07		0.39468	6.6122e-08		0.39461	1.8934e-07		0.39451	1.4528e-07		0.39481	1.282e-07		0.39423	9.4952e-08
		0.39518	1.5442e-06		0.3952	9.7822e-07		0.39511	1.0676e-06		0.39525	2.8591e-08		0.39552	5.8862e-08		0.39524	8.0623e-08		0.39511	8.0143e-08		0.39519	9.4986e-08		0.3951	7.4012e-08		0.39552	5.8862e-08		0.39495	1.2017e-07		0.39516	6.1818e-08		0.39509	1.9799e-07		0.39495	1.3716e-07		0.39516	1.4213e-07		0.39505	9.5814e-08
		0.39559	1.5448e-06		0.39574	9.7747e-07		0.39556	1.0435e-06		0.39567	4.0112e-08		0.39605	5.4139e-08		0.39571	7.9795e-08		0.39549	7.7838e-08		0.39548	9.9761e-08		0.39554	7.2066e-08		0.39605	5.4139e-08		0.3958	1.1504e-07		0.3956	6.6472e-08		0.39553	1.8835e-07		0.39566	1.3512e-07		0.39584	1.1811e-07		0.39527	8.3387e-08
		0.39602	1.5367e-06		0.39601	9.8856e-07		0.39598	1.0531e-06		0.39624	2.7613e-08		0.39632	4.565e-08		0.39596	6.8576e-08		0.39594	8.947e-08		0.39596	9.5297e-08		0.3959	7.2225e-08		0.39632	4.565e-08		0.39593	1.1562e-07		0.39596	8.3092e-08		0.39622	1.8877e-07		0.39618	1.342e-07		0.3961	1.2353e-07		0.39578	8.6949e-08
		0.39638	1.5293e-06		0.3966	9.816e-07		0.39658	1.0489e-06		0.39664	3.6965e-08		0.39688	6.8364e-08		0.39658	8.173e-08		0.39654	8.1982e-08		0.39641	9.3998e-08		0.39634	7.3062e-08		0.39688	6.8364e-08		0.39639	9.9761e-08		0.3964	8.7928e-08		0.39636	1.8928e-07		0.39665	1.5625e-07		0.39641	1.1508e-07		0.39623	9.3246e-08
		0.3969	1.5369e-06		0.39691	9.7358e-07		0.39691	1.0629e-06		0.39707	2.8497e-08		0.39724	6.1501e-08		0.39709	9.0972e-08		0.39693	9.8265e-08		0.39692	1.0851e-07		0.3967	7.7806e-08		0.39724	6.1501e-08		0.39691	1.0569e-07		0.39698	8.3298e-08		0.39697	1.9212e-07		0.39697	1.4355e-07		0.39709	1.2888e-07		0.39653	9.5437e-08
		0.39731	1.5328e-06		0.3975	9.8852e-07		0.39736	1.063e-06		0.39752	4.0817e-08		0.3975	7.45e-08		0.39746	7.1334e-08		0.39732	9.7288e-08		0.39733	9.3917e-08		0.39716	7.7412e-08		0.3975	7.45e-08		0.39733	1.2182e-07		0.39738	5.3537e-08		0.39739	1.7379e-07		0.39741	1.44e-07		0.3973	1.2891e-07		0.39719	9.1587e-08
		0.39769	1.5551e-06		0.39771	9.9192e-07		0.39775	1.0577e-06		0.39796	3.7278e-08		0.39816	5.6789e-08		0.39753	8.4348e-08		0.39788	9.7195e-08		0.39763	1.2314e-07		0.39764	8.0826e-08		0.39816	5.6789e-08		0.3978	1.0406e-07		0.39788	8.215e-08		0.39761	1.9324e-07		0.39798	1.3969e-07		0.39783	1.3217e-07		0.39771	9.372e-08
		0.39826	1.5407e-06		0.39819	9.832e-07		0.39808	1.0533e-06		0.39853	3.134e-08		0.39833	5.344e-08		0.3983	6.6165e-08		0.39838	9.3694e-08		0.39812	1.063e-07		0.39829	8.3359e-08		0.39833	5.344e-08		0.39829	1.163e-07		0.39825	7.1287e-08		0.39834	1.9299e-07		0.3983	1.4921e-07		0.39832	1.4038e-07		0.39796	9.1815e-08
		0.39883	1.5554e-06		0.39875	9.7463e-07		0.39873	1.0561e-06		0.39904	3.9484e-08		0.39916	5.7439e-08		0.39843	8.8511e-08		0.3987	1.0755e-07		0.3989	9.9218e-08		0.39872	8.5225e-08		0.39916	5.7439e-08		0.3988	9.662e-08		0.39864	8.5905e-08		0.39867	1.9108e-07		0.39882	1.4676e-07		0.39874	1.2318e-07		0.39859	9.4014e-08
		0.39918	1.5488e-06		0.39905	9.8947e-07		0.39936	1.0537e-06		0.39951	3.2034e-08		0.39942	6.7281e-08		0.39933	7.7496e-08		0.39926	9.8809e-08		0.39902	1.0696e-07		0.39907	8.4596e-08		0.39942	6.7281e-08		0.39917	1.1247e-07		0.3992	6.9473e-08		0.39916	1.9658e-07		0.3991	1.4278e-07		0.39913	1.1573e-07		0.3991	9.1439e-08
		0.39987	1.5627e-06		0.39961	9.7731e-07		0.3997	1.0639e-06		0.40004	4.6812e-08		0.39996	7.0727e-08		0.39959	8.9985e-08		0.39975	9.68e-08		0.3996	1.0913e-07		0.39956	8.7837e-08		0.39996	7.0727e-08		0.39963	1.0669e-07		0.39971	8.5577e-08		0.3997	1.8445e-07		0.39962	1.5868e-07		0.39986	1.309e-07		0.39947	9.4158e-08
		0.40015	1.5473e-06		0.40023	9.9178e-07		0.4	1.0625e-06		0.4001	4.3227e-08		0.40042	4.5013e-08		0.40001	8.9703e-08		0.40013	9.3017e-08		0.40016	1.0175e-07		0.39994	9.1326e-08		0.40042	4.5013e-08		0.40027	1.1305e-07		0.40005	4.8705e-08		0.40011	1.9322e-07		0.40012	1.3869e-07		0.4002	1.2734e-07		0.39982	9.2547e-08
		0.40072	1.5544e-06		0.40056	9.9413e-07		0.40069	1.0555e-06		0.4008	4.0224e-08		0.40111	5.746e-08		0.40087	8.3732e-08		0.40079	9.8762e-08		0.40063	1.2632e-07		0.40053	9.4688e-08		0.40111	5.746e-08		0.40043	1.0813e-07		0.40065	7.7329e-08		0.40051	1.8846e-07		0.40056	1.493e-07		0.40098	1.3466e-07		0.40021	9.339e-08
		0.40105	1.5614e-06		0.40113	9.9881e-07		0.40125	1.0699e-06		0.40126	3.7686e-08		0.40158	6.8834e-08		0.40118	8.0962e-08		0.40101	1.0107e-07		0.40106	1.2404e-07		0.40083	9.8109e-08		0.40158	6.8834e-08		0.40117	1.0558e-07		0.40102	8.592e-08		0.40118	2.0216e-07		0.40099	1.4877e-07		0.40115	1.2648e-07		0.40078	9.2455e-08
		0.40161	1.557e-06		0.40157	9.9619e-07		0.40159	1.0569e-06		0.40162	5.2556e-08		0.40194	6.076e-08		0.4015	7.6804e-08		0.40161	1.1639e-07		0.40161	1.3013e-07		0.40149	1.0143e-07		0.40194	6.076e-08		0.4018	1.233e-07		0.40168	7.4379e-08		0.40157	1.9762e-07		0.40147	1.8256e-07		0.40174	1.3241e-07		0.40135	9.377e-08
		0.40191	1.5683e-06		0.40206	9.9102e-07		0.40202	1.0755e-06		0.40221	3.6698e-08		0.40242	5.3835e-08		0.40216	8.7165e-08		0.40223	1.1961e-07		0.40238	1.2306e-07		0.40211	1.0593e-07		0.40242	5.3835e-08		0.40211	1.1491e-07		0.40217	7.213e-08		0.40223	2.0016e-07		0.40204	1.3494e-07		0.40218	1.206e-07		0.40171	9.4328e-08
		0.40259	1.5634e-06		0.40246	9.8904e-07		0.40242	1.0606e-06		0.40276	4.9883e-08		0.40296	5.5408e-08		0.40241	9.2112e-08		0.40252	1.2376e-07		0.40266	1.408e-07		0.40251	1.137e-07		0.40296	5.5408e-08		0.40271	1.0337e-07		0.40254	6.5983e-08		0.40258	1.9403e-07		0.40261	1.5188e-07		0.40286	1.3688e-07		0.40217	9.8886e-08
		0.40294	1.5657e-06		0.40296	9.8825e-07		0.40303	1.0786e-06		0.40312	4.6734e-08		0.40339	6.4002e-08		0.40295	7.7508e-08		0.4028	1.1937e-07		0.4031	1.4947e-07		0.4027	1.1837e-07		0.40339	6.4002e-08		0.40277	1.0657e-07		0.40292	6.6818e-08		0.40287	1.7378e-07		0.40299	1.2808e-07		0.40329	1.3186e-07		0.4028	8.8905e-08
		0.40329	1.5679e-06		0.4032	1.0091e-06		0.40346	1.07e-06		0.40351	3.4129e-08		0.40375	5.5023e-08		0.40357	9.254e-08		0.40345	1.2257e-07		0.40355	1.435e-07		0.40349	1.244e-07		0.40375	5.5023e-08		0.40345	1.0533e-07		0.40326	7.5758e-08		0.40348	1.8618e-07		0.40362	1.5817e-07		0.40344	1.4145e-07		0.40319	9.2365e-08
		0.40385	1.5567e-06		0.40382	1.0158e-06		0.40398	1.0796e-06		0.40406	3.2488e-08		0.40404	5.9767e-08		0.40395	9.0452e-08		0.40392	1.3038e-07		0.40393	1.5391e-07		0.40374	1.3194e-07		0.40404	5.9767e-08		0.40393	1.0619e-07		0.4039	7.2698e-08		0.40385	2.0472e-07		0.40385	1.4966e-07		0.40402	1.2572e-07		0.4035	9.2107e-08
		0.4044	1.5724e-06		0.40435	9.9052e-07		0.4044	1.0711e-06		0.4046	3.4185e-08		0.40478	5.2133e-08		0.40458	9.3404e-08		0.40432	1.5513e-07		0.4043	1.7097e-07		0.40414	1.4108e-07		0.40478	5.2133e-08		0.40447	9.8669e-08		0.40441	7.3112e-08		0.4045	1.9535e-07		0.40452	1.717e-07		0.40451	1.2143e-07		0.40408	9.3746e-08
		0.40479	1.5803e-06		0.40468	9.9274e-07		0.40473	1.0549e-06		0.40515	3.7564e-08		0.40521	5.9465e-08		0.40501	8.5796e-08		0.40487	1.3999e-07		0.40487	1.7819e-07		0.40465	1.4996e-07		0.40521	5.9465e-08		0.40473	1.1558e-07		0.40468	8.4469e-08		0.40463	1.8689e-07		0.40487	1.565e-07		0.40513	1.2069e-07		0.40481	9.362e-08
		0.40537	1.5917e-06		0.40522	1.0091e-06		0.40533	1.0907e-06		0.40555	4.5646e-08		0.40579	6.6348e-08		0.40514	8.7367e-08		0.40527	1.5496e-07		0.40529	1.8243e-07		0.40516	1.6391e-07		0.40579	6.6348e-08		0.40541	1.1357e-07		0.40525	7.1156e-08		0.40511	1.7852e-07		0.40511	1.5102e-07		0.40544	1.255e-07		0.40495	9.5066e-08
		0.40578	1.5939e-06		0.40561	1.0025e-06		0.40584	1.0809e-06		0.40598	4.9618e-08		0.40604	5.903e-08		0.40597	8.5135e-08		0.40582	1.6846e-07		0.40567	1.8246e-07		0.40556	1.7526e-07		0.40604	5.903e-08		0.40588	1.1321e-07		0.40561	7.4463e-08		0.40582	1.9124e-07		0.40565	1.5504e-07		0.40583	1.1788e-07		0.40572	9.4188e-08
		0.40624	1.5675e-06		0.40624	1.0064e-06		0.40633	1.0909e-06		0.40638	5.2453e-08		0.40672	7.2856e-08		0.40639	9.2017e-08		0.40634	1.873e-07		0.40638	1.9595e-07		0.40589	1.9239e-07		0.40672	7.2856e-08		0.4062	1.2307e-07		0.40635	8.3645e-08		0.40631	2.0396e-07		0.40621	1.4842e-07		0.40626	1.393e-07		0.40604	9.3599e-08
		0.40672	1.5643e-06		0.40671	1.0057e-06		0.40656	1.078e-06		0.40682	4.0697e-08		0.40687	7.1242e-08		0.40657	7.7349e-08		0.40676	1.7462e-07		0.40675	2.2412e-07		0.40677	2.0679e-07		0.40687	7.1242e-08		0.40667	1.0732e-07		0.40683	7.5885e-08		0.40658	2.0594e-07		0.40658	1.5528e-07		0.40676	1.1355e-07		0.40638	9.3868e-08
		0.40727	1.5837e-06		0.40703	1.0032e-06		0.40714	1.0953e-06		0.4073	4.1274e-08		0.4075	5.6192e-08		0.40711	9.998e-08		0.40724	2.0705e-07		0.4071	2.3332e-07		0.40698	2.2662e-07		0.4075	5.6192e-08		0.4072	1.1135e-07		0.40688	7.3273e-08		0.40729	1.9592e-07		0.40722	1.5662e-07		0.40736	1.1226e-07		0.40694	1.0031e-07
		0.4076	1.585e-06		0.40773	1.0133e-06		0.40766	1.0888e-06		0.40785	3.3569e-08		0.40782	6.0272e-08		0.40772	8.5458e-08		0.40769	2.0895e-07		0.40756	2.5087e-07		0.40748	2.4627e-07		0.40782	6.0272e-08		0.40746	1.0601e-07		0.40758	6.7346e-08		0.40753	1.9509e-07		0.40758	1.5847e-07		0.4077	1.2522e-07		0.40737	9.4156e-08
		0.4081	1.6056e-06		0.40816	1.0194e-06		0.40815	1.1025e-06		0.40844	2.9773e-08		0.40839	8.2596e-08		0.40794	7.9154e-08		0.40816	2.4136e-07		0.40815	2.7791e-07		0.40792	2.7193e-07		0.40839	8.2596e-08		0.4083	1.1591e-07		0.40826	8.2252e-08		0.40801	2.0057e-07		0.40814	1.5432e-07		0.40821	1.5109e-07		0.40782	9.3115e-08
		0.40865	1.584e-06		0.40843	1.0208e-06		0.40866	1.0814e-06		0.4086	4.9348e-08		0.40898	6.9367e-08		0.40864	8.8404e-08		0.40861	2.5462e-07		0.40858	3.038e-07		0.40826	2.9626e-07		0.40898	6.9367e-08		0.40856	1.166e-07		0.40875	7.4126e-08		0.40875	1.9336e-07		0.40848	1.6407e-07		0.40864	1.1778e-07		0.4083	9.2005e-08
		0.40903	1.5663e-06		0.40929	1.0129e-06		0.40898	1.0995e-06		0.40909	4.246e-08		0.40925	4.6657e-08		0.40912	8.0732e-08		0.40899	2.805e-07		0.40887	3.1769e-07		0.4091	3.2519e-07		0.40925	4.6657e-08		0.40901	1.2268e-07		0.40917	8.059e-08		0.40902	2.0388e-07		0.40909	1.7094e-07		0.40926	1.3495e-07		0.40875	9.7667e-08
		0.40973	1.5903e-06		0.40947	1.0061e-06		0.40958	1.094e-06		0.40951	3.6061e-08		0.40979	6.9212e-08		0.40956	8.8589e-08		0.40979	2.8694e-07		0.4096	3.5377e-07		0.40942	3.5422e-07		0.40979	6.9212e-08		0.40957	1.1106e-07		0.40947	7.5565e-08		0.40949	2.1142e-07		0.40949	1.7864e-07		0.40962	1.4062e-07		0.4093	9.4802e-08
		0.41014	1.6017e-06		0.41015	1.0163e-06		0.41001	1.0917e-06		0.4101	3.2964e-08		0.4103	6.6919e-08		0.41011	8.3514e-08		0.41021	3.2833e-07		0.41005	3.6855e-07		0.40987	3.8883e-07		0.4103	6.6919e-08		0.41016	1.1606e-07		0.40995	7.562e-08		0.41007	2.0795e-07		0.41006	1.6858e-07		0.41027	1.4301e-07		0.40983	1.0592e-07
		0.41048	1.5926e-06		0.41053	1.0181e-06		0.41068	1.1017e-06		0.41069	4.2985e-08		0.41089	5.9231e-08		0.41052	9.2966e-08		0.4106	3.4933e-07		0.41069	3.9666e-07		0.41044	4.2009e-07		0.41089	5.9231e-08		0.41055	1.0315e-07		0.41055	5.9875e-08		0.41064	1.892e-07		0.41055	1.4442e-07		0.41061	1.3065e-07		0.41024	9.526e-08
		0.41103	1.5908e-06		0.41096	1.0174e-06		0.41115	1.0968e-06		0.41113	4.6517e-08		0.4114	6.4475e-08		0.41102	9.2067e-08		0.4108	3.6736e-07		0.41103	4.2736e-07		0.41083	4.5569e-07		0.4114	6.4475e-08		0.4109	1.1605e-07		0.41087	6.8932e-08		0.41081	2.0438e-07		0.41113	1.5077e-07		0.41111	1.4363e-07		0.41079	9.4999e-08
		0.41166	1.5906e-06		0.41155	1.016e-06		0.41144	1.1022e-06		0.41153	5.2057e-08		0.4118	5.5027e-08		0.4115	8.765e-08		0.41128	3.9585e-07		0.41134	4.4571e-07		0.41134	4.926e-07		0.4118	5.5027e-08		0.41132	1.1642e-07		0.4116	8.2789e-08		0.41151	1.9804e-07		0.41133	1.6136e-07		0.41183	1.3587e-07		0.41121	9.3354e-08
		0.41191	1.5979e-06		0.41203	1.0235e-06		0.41179	1.0908e-06		0.41204	4.6421e-08		0.41227	6.5221e-08		0.41195	8.4249e-08		0.41176	4.1633e-07		0.41183	4.9582e-07		0.41183	5.3124e-07		0.41227	6.5221e-08		0.41171	1.0607e-07		0.41203	1.0064e-07		0.41172	2.2584e-07		0.41208	1.653e-07		0.41199	1.3942e-07		0.4115	1.0215e-07
		0.41225	1.5946e-06		0.41227	1.0095e-06		0.41237	1.1011e-06		0.41253	3.9409e-08		0.41276	5.8958e-08		0.41227	1.0311e-07		0.41235	4.454e-07		0.4122	5.1768e-07		0.41214	5.6744e-07		0.41276	5.8958e-08		0.41219	1.1856e-07		0.41234	7.7244e-08		0.41237	1.9425e-07		0.41231	1.4712e-07		0.41263	1.197e-07		0.41213	1.0118e-07
		0.41279	1.609e-06		0.41263	1.0302e-06		0.41293	1.1005e-06		0.41283	3.795e-08		0.41325	5.7072e-08		0.41288	8.7579e-08		0.41285	4.9339e-07		0.41286	5.5995e-07		0.41261	6.0867e-07		0.41325	5.7072e-08		0.41273	1.166e-07		0.41281	8.3865e-08		0.41264	2.0255e-07		0.41264	1.6308e-07		0.41288	1.3831e-07		0.41252	1.0372e-07
		0.41343	1.6164e-06		0.41331	1.0253e-06		0.41334	1.0985e-06		0.41355	4.0633e-08		0.4135	6.444e-08		0.41335	7.9289e-08		0.41334	5.218e-07		0.41329	5.9711e-07		0.4131	6.4949e-07		0.4135	6.444e-08		0.41337	1.0999e-07		0.41327	6.8094e-08		0.41322	2.0488e-07		0.41341	1.6198e-07		0.41327	1.3438e-07		0.41304	9.8892e-08
		0.41393	1.6135e-06		0.41399	1.0184e-06		0.41382	1.1085e-06		0.41408	4.4174e-08		0.41432	6.8555e-08		0.41394	1.0431e-07		0.4138	5.6011e-07		0.41383	6.4259e-07		0.41387	6.9119e-07		0.41432	6.8555e-08		0.41376	1.2205e-07		0.41392	7.5105e-08		0.41394	2.1842e-07		0.41362	1.8001e-07		0.41401	1.2409e-07		0.41362	9.9755e-08
		0.41431	1.6175e-06		0.41426	1.0362e-06		0.41431	1.0939e-06		0.41431	4.8531e-08		0.41466	5.2275e-08		0.41446	8.6863e-08		0.41422	5.9006e-07		0.41417	6.7085e-07		0.41413	7.282e-07		0.41466	5.2275e-08		0.41448	1.0468e-07		0.41433	7.8113e-08		0.41411	2.1803e-07		0.41437	1.6045e-07		0.41435	1.3087e-07		0.4141	9.6858e-08
		0.41487	1.6168e-06		0.41476	1.0333e-06		0.41491	1.1097e-06		0.41492	4.5867e-08		0.41504	5.6372e-08		0.41495	1.0566e-07		0.4149	6.1552e-07		0.4148	7.1254e-07		0.41475	7.6391e-07		0.41504	5.6372e-08		0.4147	1.1097e-07		0.4149	9.1204e-08		0.41479	2.1208e-07		0.41474	1.6465e-07		0.41467	1.3048e-07		0.41443	9.7957e-08
		0.41528	1.6149e-06		0.41545	1.0308e-06		0.41537	1.1136e-06		0.41538	3.7309e-08		0.41568	6.611e-08		0.4154	9.3062e-08		0.41545	6.3759e-07		0.41513	7.4239e-07		0.41511	8.0135e-07		0.41568	6.611e-08		0.41525	1.1207e-07		0.41514	8.3836e-08		0.41518	2.1979e-07		0.41536	1.7949e-07		0.41545	1.2501e-07		0.41511	1.0164e-07
		0.41577	1.6248e-06		0.41564	1.0313e-06		0.41572	1.1064e-06		0.41602	4.0964e-08		0.41616	6.4394e-08		0.41572	9.2071e-08		0.41564	6.7379e-07		0.41574	7.8449e-07		0.41558	8.4399e-07		0.41616	6.4394e-08		0.41594	1.1704e-07		0.4157	8.2406e-08		0.41562	1.9794e-07		0.41585	1.7187e-07		0.41566	1.4674e-07		0.41555	1.0217e-07
		0.41641	1.6157e-06		0.41617	1.0287e-06		0.41628	1.1254e-06		0.41622	4.5777e-08		0.41665	5.9625e-08		0.41599	9.8223e-08		0.41615	7.0466e-07		0.41622	8.0943e-07		0.41608	8.7504e-07		0.41665	5.9625e-08		0.41626	1.1297e-07		0.4161	6.4485e-08		0.41626	2.0535e-07		0.41589	1.574e-07		0.41623	1.2197e-07		0.41562	1.0314e-07
		0.41661	1.6262e-06		0.41683	1.0408e-06		0.41652	1.1237e-06		0.41706	4.1523e-08		0.41704	6.7929e-08		0.41665	9.6666e-08		0.41673	7.1767e-07		0.41662	8.4112e-07		0.41642	9.0743e-07		0.41704	6.7929e-08		0.4166	1.1684e-07		0.41659	9.9781e-08		0.41656	2.1499e-07		0.41688	1.5741e-07		0.41658	1.2949e-07		0.41672	9.8217e-08
		0.41726	1.6175e-06		0.41716	1.0458e-06		0.41707	1.1255e-06		0.41728	3.1965e-08		0.41754	5.6844e-08		0.41715	1.1251e-07		0.41708	7.5736e-07		0.41724	8.8105e-07		0.41696	9.3805e-07		0.41754	5.6844e-08		0.41717	1.1221e-07		0.41709	8.7056e-08		0.41708	2.1169e-07		0.41725	1.7294e-07		0.41737	1.3147e-07		0.41683	1.0183e-07
		0.41785	1.6203e-06		0.41753	1.0252e-06		0.41782	1.1169e-06		0.41783	4.4643e-08		0.41811	6.2892e-08		0.41754	1.0279e-07		0.41743	7.967e-07		0.4177	9.2452e-07		0.41734	9.7408e-07		0.41811	6.2892e-08		0.41775	1.0844e-07		0.41755	9.4167e-08		0.41772	2.433e-07		0.41772	1.7984e-07		0.4178	1.431e-07		0.41743	1.0346e-07
		0.41806	1.632e-06		0.41809	1.0447e-06		0.41821	1.1195e-06		0.4184	4.442e-08		0.41844	5.9945e-08		0.41807	9.8493e-08		0.4181	8.0971e-07		0.41802	9.4271e-07		0.41786	9.9289e-07		0.41844	5.9945e-08		0.41815	1.1378e-07		0.41796	8.398e-08		0.41802	2.0053e-07		0.41808	1.4837e-07		0.41825	1.2585e-07		0.41805	1.0112e-07
		0.41854	1.6166e-06		0.41839	1.0453e-06		0.41858	1.1268e-06		0.41866	1.787e-08		0.41889	5.8564e-08		0.41842	1.0293e-07		0.41843	8.2248e-07		0.41864	9.6679e-07		0.41841	1.0173e-06		0.41889	5.8564e-08		0.4185	1.1355e-07		0.41837	7.9034e-08		0.4186	2.1308e-07		0.41848	1.572e-07		0.41853	1.4811e-07		0.41837	9.907e-08
		0.41921	1.6204e-06		0.41897	1.0508e-06		0.41902	1.1228e-06		0.41888	3.8611e-08		0.41927	6.4466e-08		0.4191	9.9844e-08		0.41911	8.3205e-07		0.41909	9.9518e-07		0.41877	1.0358e-06		0.41927	6.4466e-08		0.41893	1.1913e-07		0.41907	8.1188e-08		0.41888	2.0971e-07		0.41906	1.5753e-07		0.41913	1.376e-07		0.41865	1.0017e-07
		0.41963	1.6283e-06		0.41943	1.0384e-06		0.41947	1.133e-06		0.41955	3.756e-08		0.41978	6.4321e-08		0.41962	9.3345e-08		0.41935	8.6415e-07		0.4194	9.9551e-07		0.4192	1.0585e-06		0.41978	6.4321e-08		0.41954	1.1042e-07		0.41933	8.1712e-08		0.41936	2.2661e-07		0.41952	1.719e-07		0.41955	1.4613e-07		0.41921	1.0417e-07
		0.41993	1.6285e-06		0.41979	1.0499e-06		0.42007	1.1105e-06		0.42007	2.8498e-08		0.42017	6.4792e-08		0.4199	1.1097e-07		0.42015	8.6213e-07		0.41992	1.0255e-06		0.41986	1.0759e-06		0.42017	6.4792e-08		0.42	1.133e-07		0.41983	9.1246e-08		0.41962	2.1209e-07		0.41977	1.7574e-07		0.42017	1.3203e-07		0.41961	1.0088e-07
		0.42038	1.6238e-06		0.42057	1.0496e-06		0.42037	1.1217e-06		0.42046	4.6819e-08		0.42076	5.8751e-08		0.42035	8.4999e-08		0.42043	8.8065e-07		0.42036	1.0609e-06		0.42037	1.0972e-06		0.42076	5.8751e-08		0.42032	1.1286e-07		0.42038	8.4622e-08		0.42021	2.0706e-07		0.42032	1.7101e-07		0.42053	1.3111e-07		0.42007	1.0355e-07
		0.42096	1.6284e-06		0.42091	1.0471e-06		0.4208	1.1186e-06		0.42113	5.4516e-08		0.42128	5.5133e-08		0.42095	1.151e-07		0.42091	9.2264e-07		0.42075	1.0762e-06		0.42095	1.1189e-06		0.42128	5.5133e-08		0.42093	1.1447e-07		0.42087	9.1336e-08		0.42076	2.0355e-07		0.42095	1.56e-07		0.42113	1.4979e-07		0.42068	1.0294e-07
		0.42141	1.6431e-06		0.42119	1.0459e-06		0.42139	1.1321e-06		0.42126	5.0313e-08		0.4217	5.4948e-08		0.42138	1.0747e-07		0.42158	9.4757e-07		0.42123	1.1039e-06		0.42119	1.1402e-06		0.4217	5.4948e-08		0.42146	1.1839e-07		0.42133	9.9224e-08		0.4214	2.3162e-07		0.42146	1.7441e-07		0.42142	1.6029e-07		0.42124	1.0358e-07
		0.42166	1.633e-06		0.42178	1.0535e-06		0.4221	1.1196e-06		0.42211	4.966e-08		0.42233	6.3673e-08		0.42167	1.1759e-07		0.42172	9.3764e-07		0.42192	1.1194e-06		0.42167	1.1484e-06		0.42233	6.3673e-08		0.42174	1.0325e-07		0.42194	8.3831e-08		0.42187	2.1389e-07		0.42185	1.5488e-07		0.42204	1.3927e-07		0.42172	1.005e-07
		0.42228	1.644e-06		0.42214	1.0447e-06		0.42234	1.1227e-06		0.42226	4.4607e-08		0.4226	6.3652e-08		0.42241	1.042e-07		0.42218	9.5071e-07		0.42233	1.1342e-06		0.42206	1.1642e-06		0.4226	6.3652e-08		0.42221	1.1346e-07		0.42234	9.4159e-08		0.42223	2.1961e-07		0.42223	1.8006e-07		0.4223	1.2962e-07		0.42217	1.03e-07
		0.42275	1.6489e-06		0.42275	1.0345e-06		0.42288	1.128e-06		0.42277	3.8013e-08		0.42298	6.3289e-08		0.42295	9.3846e-08		0.42246	9.8033e-07		0.42267	1.1542e-06		0.42281	1.178e-06		0.42298	6.3289e-08		0.42285	1.1817e-07		0.42277	9.2601e-08		0.4228	2.1622e-07		0.42279	1.7574e-07		0.42292	1.3169e-07		0.42237	1.0134e-07
		0.42318	1.6399e-06		0.42322	1.0478e-06		0.42339	1.1425e-06		0.42349	3.5119e-08		0.4235	5.5064e-08		0.42336	1.0908e-07		0.4232	9.7943e-07		0.42328	1.1685e-06		0.42316	1.2014e-06		0.4235	5.5064e-08		0.42325	1.178e-07		0.42327	8.1976e-08		0.42307	2.1646e-07		0.42311	1.7703e-07		0.42331	1.5997e-07		0.42287	1.0393e-07
		0.42366	1.6542e-06		0.42345	1.0585e-06		0.42361	1.1402e-06		0.42371	3.1059e-08		0.42395	5.7282e-08		0.4237	7.9614e-08		0.42365	1.0108e-06		0.42371	1.1797e-06		0.42383	1.2129e-06		0.42395	5.7282e-08		0.42366	1.0556e-07		0.42356	7.348e-08		0.42356	2.1147e-07		0.42371	1.6694e-07		0.42382	1.4262e-07		0.42347	1.0109e-07
		0.42423	1.6608e-06		0.42403	1.0682e-06		0.4243	1.1486e-06		0.42444	3.3714e-08		0.4244	4.6306e-08		0.42424	1.0132e-07		0.42426	9.9788e-07		0.42413	1.2009e-06		0.42393	1.2297e-06		0.4244	4.6306e-08		0.4242	1.1575e-07		0.42405	7.8942e-08		0.42413	2.2437e-07		0.42422	1.7433e-07		0.42402	1.6604e-07		0.42381	1.0101e-07
		0.42464	1.6449e-06		0.42484	1.0533e-06		0.42461	1.1369e-06		0.4248	4.1832e-08		0.42502	6.5781e-08		0.42478	1.0312e-07		0.42471	1.0182e-06		0.42479	1.2096e-06		0.42451	1.2456e-06		0.42502	6.5781e-08		0.4248	1.1471e-07		0.42453	9.4236e-08		0.42468	2.2054e-07		0.42472	1.89e-07		0.42459	1.3633e-07		0.42463	1.0261e-07
		0.42524	1.6442e-06		0.42512	1.0593e-06		0.42527	1.1419e-06		0.4252	4.935e-08		0.42555	6.592e-08		0.42533	1.169e-07		0.42521	1.0298e-06		0.42539	1.2503e-06		0.42505	1.2636e-06		0.42555	6.592e-08		0.42512	1.2651e-07		0.42515	1.0957e-07		0.425	2.3047e-07		0.42519	2.0253e-07		0.42525	1.5287e-07		0.42512	1.0653e-07
		0.42562	1.6414e-06		0.42573	1.0543e-06		0.42546	1.1391e-06		0.42582	3.4982e-08		0.42604	6.2329e-08		0.42553	9.9461e-08		0.42566	1.0542e-06		0.4256	1.2694e-06		0.42541	1.2765e-06		0.42604	6.2329e-08		0.4254	1.1299e-07		0.42562	9.8922e-08		0.42573	2.2917e-07		0.42567	1.5366e-07		0.42585	1.3878e-07		0.42556	1.0247e-07
		0.42634	1.6487e-06		0.42592	1.0525e-06		0.42611	1.1697e-06		0.42631	3.3564e-08		0.42642	4.7645e-08		0.42597	1.016e-07		0.42624	1.0572e-06		0.42616	1.2731e-06		0.42603	1.2825e-06		0.42642	4.7645e-08		0.42621	1.1162e-07		0.42614	8.6498e-08		0.42594	2.0038e-07		0.42608	1.6008e-07		0.42591	1.5134e-07		0.42574	1.0166e-07
		0.42666	1.6541e-06		0.42657	1.0714e-06		0.42648	1.1481e-06		0.42686	4.2713e-08		0.42677	5.5567e-08		0.42642	1.1144e-07		0.42658	1.0767e-06		0.42664	1.278e-06		0.42623	1.2949e-06		0.42677	5.5567e-08		0.42641	1.0676e-07		0.4266	6.518e-08		0.42653	2.1507e-07		0.42652	1.8441e-07		0.4266	1.3451e-07		0.42614	9.6554e-08
		0.42708	1.6563e-06		0.42687	1.0729e-06		0.4271	1.152e-06		0.42693	3.5201e-08		0.42741	5.1948e-08		0.42715	1.0621e-07		0.42703	1.0776e-06		0.42687	1.2876e-06		0.42679	1.3067e-06		0.42741	5.1948e-08		0.42704	1.2408e-07		0.42704	8.3782e-08		0.4268	2.2485e-07		0.42702	1.8719e-07		0.42696	1.3693e-07		0.42654	9.9786e-08
		0.42744	1.6582e-06		0.42728	1.0507e-06		0.42743	1.1442e-06		0.42753	3.7282e-08		0.42775	6.837e-08		0.42757	1.0428e-07		0.42754	1.0738e-06		0.42729	1.3132e-06		0.42735	1.3193e-06		0.42775	6.837e-08		0.4275	1.2716e-07		0.42734	9.8411e-08		0.42755	2.3627e-07		0.42732	1.7299e-07		0.42744	1.2895e-07		0.42716	1.0616e-07
		0.42802	1.6628e-06		0.42789	1.0426e-06		0.42774	1.1551e-06		0.42793	4.0593e-08		0.42834	5.6334e-08		0.4279	1.1061e-07		0.42821	1.0958e-06		0.42782	1.314e-06		0.42781	1.3291e-06		0.42834	5.6334e-08		0.42799	1.1669e-07		0.42776	7.0523e-08		0.42777	2.2003e-07		0.42774	1.7043e-07		0.42769	1.4605e-07		0.4277	1.0569e-07
		0.42827	1.6753e-06		0.42829	1.0699e-06		0.42833	1.1417e-06		0.42848	5.4779e-08		0.42851	6.0783e-08		0.42846	9.3532e-08		0.42823	1.1146e-06		0.42829	1.3351e-06		0.4281	1.3451e-06		0.42851	6.0783e-08		0.42831	1.1034e-07		0.42811	7.722e-08		0.42822	2.1355e-07		0.4285	1.8603e-07		0.4284	1.4524e-07		0.428	1.1143e-07
		0.42875	1.6708e-06		0.42866	1.0671e-06		0.42903	1.1448e-06		0.42893	4.3454e-08		0.42917	6.8389e-08		0.42886	1.0456e-07		0.42869	1.135e-06		0.42883	1.366e-06		0.42865	1.3692e-06		0.42917	6.8389e-08		0.42869	1.1727e-07		0.42887	9.8165e-08		0.42894	2.2301e-07		0.42878	1.8976e-07		0.42894	1.5462e-07		0.42867	1.0465e-07
		0.42903	1.6612e-06		0.42935	1.0811e-06		0.42937	1.1552e-06		0.42937	3.4836e-08		0.42964	6.1187e-08		0.4291	1.0219e-07		0.42939	1.141e-06		0.42918	1.3596e-06		0.42903	1.3738e-06		0.42964	6.1187e-08		0.42931	1.138e-07		0.42921	8.3234e-08		0.42933	2.1315e-07		0.42937	1.696e-07		0.42926	1.4856e-07		0.4289	1.0212e-07
		0.42971	1.6637e-06		0.42989	1.0702e-06		0.42981	1.1614e-06		0.42977	5.4983e-08		0.43005	6.2584e-08		0.42969	1.0208e-07		0.42983	1.1459e-06		0.42986	1.3696e-06		0.42986	1.3851e-06		0.43005	6.2584e-08		0.42981	1.1011e-07		0.42989	8.4294e-08		0.4296	2.2439e-07		0.42982	1.5281e-07		0.42977	1.3915e-07		0.42941	1.012e-07
		0.43026	1.6725e-06		0.43029	1.0786e-06		0.43018	1.1346e-06		0.43033	3.5155e-08		0.43062	5.8949e-08		0.43043	1.0745e-07		0.43031	1.155e-06		0.43027	1.3884e-06		0.4301	1.3954e-06		0.43062	5.8949e-08		0.43024	1.1575e-07		0.43023	9.2928e-08		0.43028	2.1617e-07		0.4302	1.8767e-07		0.43045	1.2695e-07		0.42995	1.0528e-07
		0.43066	1.6715e-06		0.43074	1.0737e-06		0.43054	1.1653e-06		0.43101	5.1552e-08		0.43113	6.918e-08		0.43071	1.0612e-07		0.43083	1.1868e-06		0.43069	1.4168e-06		0.43051	1.4199e-06		0.43113	6.918e-08		0.43076	1.1746e-07		0.43064	1.0081e-07		0.43057	2.3501e-07		0.43058	1.6712e-07		0.43075	1.5815e-07		0.43045	1.0759e-07
		0.4312	1.6604e-06		0.43115	1.0839e-06		0.43113	1.1585e-06		0.43137	3.5529e-08		0.43138	5.4027e-08		0.43122	9.871e-08		0.43127	1.1886e-06		0.43108	1.4287e-06		0.43115	1.4241e-06		0.43138	5.4027e-08		0.43106	1.2336e-07		0.43127	7.2136e-08		0.43108	2.107e-07		0.4311	1.6892e-07		0.43127	1.5187e-07		0.43092	1.0427e-07
		0.43159	1.6832e-06		0.4316	1.0856e-06		0.43164	1.1609e-06		0.43173	4.2258e-08		0.432	6.8501e-08		0.43176	1.1046e-07		0.43157	1.2065e-06		0.43139	1.4467e-06		0.43137	1.4448e-06		0.432	6.8501e-08		0.43182	1.2396e-07		0.43152	8.9757e-08		0.43148	2.1113e-07		0.43162	1.8151e-07		0.43177	1.7243e-07		0.43138	1.0786e-07
		0.43222	1.678e-06		0.43205	1.0844e-06		0.43175	1.1656e-06		0.43214	4.2371e-08		0.43229	5.7519e-08		0.43204	1.0096e-07		0.43219	1.2247e-06		0.4321	1.459e-06		0.43202	1.4594e-06		0.43229	5.7519e-08		0.43208	1.1274e-07		0.43229	8.3481e-08		0.43205	2.3512e-07		0.43188	1.8601e-07		0.432	1.4927e-07		0.43186	1.0478e-07
		0.43246	1.6979e-06		0.43277	1.0754e-06		0.43262	1.1486e-06		0.43257	5.1893e-08		0.43289	6.2196e-08		0.43257	1.1878e-07		0.43272	1.2461e-06		0.43254	1.4921e-06		0.43251	1.4757e-06		0.43289	6.2196e-08		0.43251	1.1777e-07		0.43242	1.0061e-07		0.43253	2.6492e-07		0.43245	2.0597e-07		0.43269	1.5388e-07		0.4325	1.066e-07
		0.43297	1.6849e-06		0.43311	1.0772e-06		0.43308	1.1548e-06		0.43295	4.526e-08		0.43322	6.6432e-08		0.43303	1.0186e-07		0.43318	1.2403e-06		0.43301	1.4771e-06		0.43292	1.4807e-06		0.43322	6.6432e-08		0.43304	1.1223e-07		0.43304	8.7029e-08		0.43295	2.2214e-07		0.4331	1.7012e-07		0.43311	1.2635e-07		0.43265	1.0798e-07
		0.43327	1.6835e-06		0.43339	1.0834e-06		0.43363	1.17e-06		0.4337	4.9044e-08		0.43416	6.3328e-08		0.43338	8.7259e-08		0.4335	1.2629e-06		0.43335	1.5054e-06		0.43334	1.4923e-06		0.43416	6.3328e-08		0.43341	1.3036e-07		0.43366	8.3201e-08		0.43365	2.2922e-07		0.43353	1.6568e-07		0.43371	1.4466e-07		0.43304	1.076e-07
		0.43399	1.6891e-06		0.43394	1.0783e-06		0.43394	1.168e-06		0.43402	4.2647e-08		0.43402	5.4408e-08		0.43401	9.7968e-08		0.43399	1.2546e-06		0.43396	1.5034e-06		0.43402	1.5043e-06		0.43402	5.4408e-08		0.43404	1.2398e-07		0.43399	6.966e-08		0.434	2.2219e-07		0.43383	1.7852e-07		0.43413	1.5889e-07		0.43362	1.04e-07
		0.43436	1.6848e-06		0.43448	1.1062e-06		0.43446	1.1647e-06		0.43464	4.377e-08		0.43478	6.245e-08		0.43441	9.3706e-08		0.43442	1.2589e-06		0.43451	1.5248e-06		0.434	1.5173e-06		0.43478	6.245e-08		0.43437	1.1886e-07		0.43442	8.7317e-08		0.43416	2.2977e-07		0.43434	1.9277e-07		0.43461	1.642e-07		0.43428	1.0946e-07
		0.4349	1.6899e-06		0.43481	1.0866e-06		0.43492	1.1783e-06		0.43511	6.3152e-08		0.43534	6.0739e-08		0.43486	1.1832e-07		0.43495	1.3022e-06		0.43474	1.5382e-06		0.43474	1.5264e-06		0.43534	6.0739e-08		0.43494	1.1095e-07		0.43485	9.8912e-08		0.43467	2.3948e-07		0.43471	1.9121e-07		0.43494	1.5413e-07		0.43454	1.0079e-07
		0.43527	1.7077e-06		0.43505	1.0988e-06		0.43536	1.1762e-06		0.43561	5.3389e-08		0.43553	5.3927e-08		0.43533	1.126e-07		0.43541	1.3101e-06		0.43541	1.5655e-06		0.43517	1.5336e-06		0.43553	5.3927e-08		0.43516	1.276e-07		0.4352	8.1465e-08		0.43515	2.4917e-07		0.43521	1.8111e-07		0.43536	1.4373e-07		0.43506	1.0528e-07
		0.43582	1.6906e-06		0.43565	1.0959e-06		0.43588	1.1655e-06		0.43572	5.0359e-08		0.43617	5.5949e-08		0.43583	9.424e-08		0.43575	1.305e-06		0.43588	1.5637e-06		0.43562	1.5494e-06		0.43617	5.5949e-08		0.4358	1.1611e-07		0.43573	1.0932e-07		0.43568	2.3113e-07		0.4358	2.0112e-07		0.43594	1.5295e-07		0.43556	1.0902e-07
		0.43618	1.6938e-06		0.43635	1.089e-06		0.43628	1.1765e-06		0.43632	4.5442e-08		0.43673	6.2826e-08		0.43616	1.2018e-07		0.43633	1.3334e-06		0.43627	1.5907e-06		0.43614	1.5708e-06		0.43673	6.2826e-08		0.43634	1.1585e-07		0.4363	8.4225e-08		0.43619	2.4292e-07		0.43626	1.9432e-07		0.43645	1.7123e-07		0.43609	1.1171e-07
		0.43681	1.7047e-06		0.43672	1.0821e-06		0.43668	1.1828e-06		0.43684	4.2186e-08		0.43712	5.3763e-08		0.43676	1.0978e-07		0.43666	1.3464e-06		0.4367	1.5936e-06		0.43662	1.5723e-06		0.43712	5.3763e-08		0.43662	1.1327e-07		0.43678	8.2147e-08		0.43689	2.2785e-07		0.43688	1.8266e-07		0.43683	1.5417e-07		0.4366	1.0295e-07
		0.43722	1.7063e-06		0.43724	1.099e-06		0.4372	1.1699e-06		0.43757	4.2692e-08		0.43746	7.4135e-08		0.43695	1.0706e-07		0.43733	1.3578e-06		0.4372	1.6222e-06		0.43688	1.5805e-06		0.43746	7.4135e-08		0.43718	1.1035e-07		0.43709	7.7228e-08		0.43737	2.5403e-07		0.43732	1.7403e-07		0.43734	1.5103e-07		0.43698	1.0275e-07
		0.43766	1.6877e-06		0.4377	1.0913e-06		0.43779	1.179e-06		0.43764	4.5361e-08		0.43792	6.0056e-08		0.43757	9.9903e-08		0.43775	1.3625e-06		0.43744	1.6265e-06		0.43755	1.587e-06		0.43792	6.0056e-08		0.43762	1.1062e-07		0.43773	7.7232e-08		0.43753	2.5177e-07		0.4377	1.9862e-07		0.4379	1.4018e-07		0.43737	1.0683e-07
		0.43813	1.7169e-06		0.43822	1.099e-06		0.43803	1.1794e-06		0.4384	4.9566e-08		0.43854	8.1969e-08		0.43829	1.1219e-07		0.43806	1.3904e-06		0.43816	1.6398e-06		0.43795	1.6021e-06		0.43854	8.1969e-08		0.43808	1.0699e-07		0.43823	7.8296e-08		0.43828	2.4866e-07		0.43806	1.8862e-07		0.4384	1.4608e-07		0.43796	1.1227e-07
		0.43871	1.696e-06		0.43876	1.1089e-06		0.43858	1.188e-06		0.43862	5.5068e-08		0.43903	6.1669e-08		0.43843	1.0766e-07		0.43864	1.3975e-06		0.4385	1.6699e-06		0.43842	1.6168e-06		0.43903	6.1669e-08		0.43875	1.152e-07		0.43862	8.9259e-08		0.43845	2.3065e-07		0.43834	1.8862e-07		0.43864	1.5078e-07		0.43837	1.1113e-07
		0.43908	1.6991e-06		0.439	1.1021e-06		0.43911	1.1873e-06		0.43938	5.2263e-08		0.43964	5.5013e-08		0.43897	1.0492e-07		0.439	1.4135e-06		0.43896	1.6757e-06		0.43889	1.6309e-06		0.43964	5.5013e-08		0.43917	1.1021e-07		0.4389	7.3526e-08		0.43919	2.4976e-07		0.43887	1.8636e-07		0.43914	1.8201e-07		0.43882	1.1332e-07
		0.43962	1.7118e-06		0.43955	1.0978e-06		0.43945	1.1955e-06		0.43975	5.3204e-08		0.43974	5.1805e-08		0.43983	1.1392e-07		0.43962	1.415e-06		0.43949	1.6944e-06		0.43943	1.6408e-06		0.43974	5.1805e-08		0.43949	1.2071e-07		0.43964	9.3323e-08		0.43938	2.6271e-07		0.43969	2.005e-07		0.43976	1.6797e-07		0.43937	1.0748e-07
		0.44007	1.7105e-06		0.44002	1.1019e-06		0.44035	1.176e-06		0.4405	5.329e-08		0.44059	6.7101e-08		0.44007	1.2149e-07		0.4401	1.4607e-06		0.44009	1.6973e-06		0.43999	1.6679e-06		0.44059	6.7101e-08		0.44005	1.1561e-07		0.44002	1.0974e-07		0.44021	2.7459e-07		0.44006	1.883e-07		0.44015	1.8984e-07		0.43974	1.1623e-07
		0.44074	1.7175e-06		0.44055	1.1009e-06		0.44071	1.1844e-06		0.44072	3.6428e-08		0.44111	6.7938e-08		0.44065	1.1651e-07		0.44065	1.444e-06		0.44081	1.7031e-06		0.4404	1.6595e-06		0.44111	6.7938e-08		0.44047	1.1175e-07		0.44086	9.1488e-08		0.44052	2.1518e-07		0.44055	1.8505e-07		0.44055	1.3761e-07		0.44025	1.0648e-07
		0.44099	1.7081e-06		0.44102	1.1058e-06		0.44092	1.1969e-06		0.44113	4.525e-08		0.44134	5.3988e-08		0.44128	1.1821e-07		0.441	1.4625e-06		0.44087	1.7038e-06		0.44084	1.6691e-06		0.44134	5.3988e-08		0.44114	1.1724e-07		0.44093	8.147e-08		0.44091	2.4074e-07		0.44107	1.7975e-07		0.4412	1.3457e-07		0.4408	1.1315e-07
		0.44152	1.7294e-06		0.44128	1.1047e-06		0.44146	1.1852e-06		0.44151	4.4151e-08		0.44174	6.8976e-08		0.44129	1.1551e-07		0.44139	1.4771e-06		0.44142	1.7053e-06		0.44126	1.6767e-06		0.44174	6.8976e-08		0.44139	1.2453e-07		0.44151	9.6506e-08		0.44124	2.3265e-07		0.44169	1.8992e-07		0.44155	1.5569e-07		0.44113	1.0792e-07
		0.44208	1.7214e-06		0.44192	1.1116e-06		0.44203	1.2013e-06		0.44197	4.8219e-08		0.44245	7.423e-08		0.44214	1.1917e-07		0.44191	1.4909e-06		0.44207	1.7125e-06		0.44175	1.687e-06		0.44245	7.423e-08		0.4419	1.0621e-07		0.44183	7.1437e-08		0.44176	2.6123e-07		0.44202	1.7919e-07		0.44195	1.6299e-07		0.44147	1.0616e-07
		0.44245	1.7334e-06		0.44231	1.108e-06		0.44247	1.1961e-06		0.44269	5.4459e-08		0.4428	7.4064e-08		0.44252	1.191e-07		0.44238	1.4813e-06		0.44224	1.7317e-06		0.44215	1.6857e-06		0.4428	7.4064e-08		0.44233	1.1201e-07		0.44247	8.5465e-08		0.4425	2.3548e-07		0.44225	1.7553e-07		0.44257	1.4328e-07		0.44234	1.0839e-07
		0.44284	1.7168e-06		0.44267	1.1128e-06		0.44287	1.1812e-06		0.44299	5.9733e-08		0.4431	5.2349e-08		0.44287	1.0443e-07		0.44289	1.4898e-06		0.44284	1.7191e-06		0.4428	1.6943e-06		0.4431	5.2349e-08		0.443	1.1836e-07		0.44298	1.0878e-07		0.44279	2.7019e-07		0.44288	1.9089e-07		0.44293	1.5828e-07		0.44265	1.1241e-07
		0.44328	1.711e-06		0.44345	1.1169e-06		0.44344	1.1944e-06		0.44345	4.0437e-08		0.44362	6.1688e-08		0.44339	1.1339e-07		0.44335	1.5015e-06		0.44331	1.7426e-06		0.44316	1.6986e-06		0.44362	6.1688e-08		0.44349	1.1211e-07		0.44319	9.6351e-08		0.44336	2.3484e-07		0.44352	1.9533e-07		0.4434	1.4993e-07		0.443	1.1774e-07
		0.44374	1.729e-06		0.44365	1.1113e-06		0.44386	1.1957e-06		0.44408	6.4498e-08		0.44417	5.7101e-08		0.44382	1.2325e-07		0.44403	1.5298e-06		0.44378	1.7506e-06		0.44368	1.7184e-06		0.44417	5.7101e-08		0.44384	1.1901e-07		0.44381	7.739e-08		0.44389	2.5065e-07		0.44394	2.1023e-07		0.44387	1.6227e-07		0.44355	1.1751e-07
		0.44418	1.7337e-06		0.44428	1.0989e-06		0.44449	1.1997e-06		0.44443	5.1868e-08		0.44454	6.2467e-08		0.44425	1.2226e-07		0.44444	1.5271e-06		0.44428	1.7243e-06		0.44408	1.7136e-06		0.44454	6.2467e-08		0.4443	1.17e-07		0.4444	9.6471e-08		0.44432	2.3558e-07		0.44437	1.7276e-07		0.4444	1.4611e-07		0.4442	1.0732e-07
		0.44473	1.7322e-06		0.44465	1.1152e-06		0.44474	1.2091e-06		0.44513	4.8464e-08		0.44506	5.2172e-08		0.44485	1.1145e-07		0.44468	1.5516e-06		0.44481	1.7253e-06		0.44471	1.7199e-06		0.44506	5.2172e-08		0.44472	1.2061e-07		0.44476	9.999e-08		0.44483	2.5397e-07		0.44476	1.7151e-07		0.44495	1.6845e-07		0.44466	1.096e-07
		0.44519	1.7212e-06		0.44548	1.1089e-06		0.44518	1.2121e-06		0.44546	5.634e-08		0.44567	6.1812e-08		0.44525	1.221e-07		0.44509	1.5422e-06		0.44526	1.7427e-06		0.44523	1.7237e-06		0.44567	6.1812e-08		0.44523	1.1009e-07		0.44502	7.8783e-08		0.44504	2.5895e-07		0.44531	2.0324e-07		0.44546	1.6475e-07		0.4451	1.0654e-07
		0.4458	1.7431e-06		0.44577	1.1187e-06		0.44567	1.2044e-06		0.44587	4.865e-08		0.44599	6.9299e-08		0.44598	1.1614e-07		0.44566	1.5454e-06		0.44564	1.749e-06		0.44558	1.7284e-06		0.44599	6.9299e-08		0.4458	1.3166e-07		0.44569	8.8258e-08		0.44553	2.6135e-07		0.44573	2.1438e-07		0.44617	1.669e-07		0.44568	1.1941e-07
		0.44622	1.7319e-06		0.44616	1.1261e-06		0.44627	1.2076e-06		0.44634	4.6256e-08		0.44659	6.8524e-08		0.4462	1.1765e-07		0.44605	1.5617e-06		0.44616	1.7474e-06		0.44596	1.729e-06		0.44659	6.8524e-08		0.44604	1.1859e-07		0.4461	9.6378e-08		0.44613	2.5105e-07		0.44619	1.8727e-07		0.44616	1.4828e-07		0.44583	1.1167e-07
		0.44671	1.7345e-06		0.44657	1.1301e-06		0.44659	1.1981e-06		0.44659	6.3509e-08		0.44692	5.8809e-08		0.44662	1.1532e-07		0.44646	1.5884e-06		0.44645	1.7418e-06		0.44676	1.7392e-06		0.44692	5.8809e-08		0.44662	1.1548e-07		0.44654	8.8519e-08		0.44667	2.6144e-07		0.44703	2.072e-07		0.44681	1.641e-07		0.44633	1.1853e-07
		0.44714	1.7348e-06		0.44712	1.1111e-06		0.44719	1.2034e-06		0.44736	5.5863e-08		0.44746	6.6059e-08		0.44712	1.1733e-07		0.44701	1.5689e-06		0.447	1.7403e-06		0.4471	1.7464e-06		0.44746	6.6059e-08		0.44724	1.2018e-07		0.44705	8.2683e-08		0.44702	2.5723e-07		0.44703	1.9892e-07		0.44721	1.8032e-07		0.44678	1.1295e-07
		0.44756	1.7455e-06		0.44752	1.1341e-06		0.44767	1.2199e-06		0.44777	5.5563e-08		0.44795	7.4762e-08		0.44761	1.2826e-07		0.44777	1.6034e-06		0.4478	1.7481e-06		0.4475	1.7551e-06		0.44795	7.4762e-08		0.44755	1.2417e-07		0.4476	1.0089e-07		0.44739	2.8094e-07		0.44756	2.01e-07		0.44779	1.858e-07		0.44734	1.1398e-07
		0.4482	1.7415e-06		0.44812	1.12e-06		0.44792	1.2162e-06		0.44823	4.6493e-08		0.44863	5.8744e-08		0.44816	1.083e-07		0.44797	1.577e-06		0.44818	1.7349e-06		0.44787	1.7364e-06		0.44863	5.8744e-08		0.44826	1.2284e-07		0.44813	9.6063e-08		0.44812	2.5369e-07		0.44809	1.8485e-07		0.44812	1.4804e-07		0.44775	1.0609e-07
		0.44843	1.73e-06		0.44844	1.1158e-06		0.44866	1.2108e-06		0.44859	3.8233e-08		0.44866	5.5487e-08		0.44862	1.1987e-07		0.44847	1.5866e-06		0.44854	1.7399e-06		0.44839	1.7383e-06		0.44866	5.5487e-08		0.44851	1.1797e-07		0.44861	8.2582e-08		0.44842	2.6409e-07		0.44846	1.9475e-07		0.44877	1.5249e-07		0.44817	1.1372e-07
		0.44888	1.7502e-06		0.44902	1.1112e-06		0.449	1.2189e-06		0.44926	5.5263e-08		0.44929	7.7255e-08		0.44901	1.2055e-07		0.44919	1.595e-06		0.44892	1.7331e-06		0.44892	1.7433e-06		0.44929	7.7255e-08		0.44904	1.2006e-07		0.4491	1.0534e-07		0.44888	2.5504e-07		0.44892	2.2446e-07		0.44918	1.7181e-07		0.44871	1.1312e-07
		0.44922	1.7578e-06		0.44952	1.131e-06		0.44968	1.2003e-06		0.4495	5.5665e-08		0.45005	5.3662e-08		0.44956	1.1795e-07		0.44939	1.6096e-06		0.44945	1.7336e-06		0.44942	1.7504e-06		0.45005	5.3662e-08		0.44959	1.3296e-07		0.44975	7.1756e-08		0.44925	2.4579e-07		0.44938	2.1144e-07		0.44959	1.6288e-07		0.44921	1.1442e-07
		0.44991	1.7464e-06		0.44996	1.1187e-06		0.44981	1.221e-06		0.44985	4.5512e-08		0.45018	4.8749e-08		0.44987	1.1375e-07		0.44993	1.5988e-06		0.4498	1.7235e-06		0.44965	1.7452e-06		0.45018	4.8749e-08		0.44996	1.1049e-07		0.44989	1.1027e-07		0.44999	2.5924e-07		0.44993	1.8365e-07		0.45013	1.6224e-07		0.44981	1.1054e-07
		0.45031	1.7492e-06		0.45044	1.1339e-06		0.45037	1.2142e-06		0.45046	6.8802e-08		0.45061	6.7977e-08		0.45032	1.1989e-07		0.45041	1.608e-06		0.45033	1.7234e-06		0.45008	1.7451e-06		0.45061	6.7977e-08		0.45026	1.198e-07		0.45033	9.1578e-08		0.45038	2.5159e-07		0.45044	1.9566e-07		0.45042	1.6251e-07		0.45004	1.1391e-07
		0.45081	1.762e-06		0.45091	1.1289e-06		0.45095	1.2107e-06		0.45096	5.6504e-08		0.45135	7.2031e-08		0.45059	1.2555e-07		0.45075	1.5872e-06		0.45094	1.7128e-06		0.45087	1.7426e-06		0.45135	7.2031e-08		0.45081	1.2368e-07		0.45073	8.667e-08		0.45094	2.5485e-07		0.45084	2.1289e-07		0.45109	1.6832e-07		0.45047	1.1365e-07
		0.45134	1.7522e-06		0.4514	1.1284e-06		0.45132	1.2176e-06		0.45152	4.7917e-08		0.45192	5.4678e-08		0.45141	1.1819e-07		0.45159	1.6215e-06		0.45132	1.737e-06		0.45142	1.759e-06		0.45192	5.4678e-08		0.45126	1.1163e-07		0.4512	9.4819e-08		0.45119	2.7506e-07		0.45139	2.2421e-07		0.45154	1.5944e-07		0.45107	1.1822e-07
		0.45171	1.7553e-06		0.45189	1.1319e-06		0.45175	1.2281e-06		0.45198	5.7564e-08		0.45201	5.9385e-08		0.45185	1.2749e-07		0.45173	1.612e-06		0.45176	1.7144e-06		0.45169	1.7459e-06		0.45201	5.9385e-08		0.45172	1.3446e-07		0.45166	9.9601e-08		0.45164	2.474e-07		0.45195	1.9004e-07		0.452	1.6197e-07		0.45136	1.1374e-07
		0.45213	1.7676e-06		0.45224	1.138e-06		0.45225	1.2306e-06		0.4525	5.8436e-08		0.4527	6.2877e-08		0.45219	1.2174e-07		0.45221	1.6135e-06		0.4521	1.7027e-06		0.45211	1.7483e-06		0.4527	6.2877e-08		0.45233	1.2654e-07		0.45222	9.2567e-08		0.45202	2.5992e-07		0.45233	1.8675e-07		0.45225	1.7912e-07		0.45181	1.1161e-07
		0.45288	1.7599e-06		0.45267	1.1502e-06		0.45298	1.2247e-06		0.45298	5.7802e-08		0.45317	7.383e-08		0.45276	1.3094e-07		0.45278	1.607e-06		0.45261	1.6901e-06		0.45258	1.7431e-06		0.45317	7.383e-08		0.4528	1.1535e-07		0.45271	9.4169e-08		0.45263	2.8427e-07		0.45278	2.0888e-07		0.45279	1.9546e-07		0.45238	1.1254e-07
		0.4534	1.7679e-06		0.45319	1.1469e-06		0.45321	1.2206e-06		0.45333	6.4443e-08		0.45385	6.3086e-08		0.45307	1.2465e-07		0.4534	1.6203e-06		0.45336	1.71e-06		0.45323	1.7443e-06		0.45385	6.3086e-08		0.45322	1.1896e-07		0.45323	8.8375e-08		0.4531	2.8349e-07		0.45319	2.2632e-07		0.4533	1.861e-07		0.45321	1.1511e-07
		0.45372	1.7613e-06		0.45367	1.1365e-06		0.45382	1.2268e-06		0.4538	5.4287e-08		0.45411	6.1134e-08		0.45349	1.2712e-07		0.45353	1.6145e-06		0.45361	1.6936e-06		0.45361	1.7381e-06		0.45411	6.1134e-08		0.45354	1.3011e-07		0.45362	9.994e-08		0.45343	2.6508e-07		0.4537	2.0566e-07		0.45372	1.6507e-07		0.45348	1.1208e-07
		0.45417	1.7626e-06		0.45422	1.1543e-06		0.45416	1.2341e-06		0.45437	5.9419e-08		0.45452	6.984e-08		0.45434	1.3987e-07		0.45415	1.6247e-06		0.45427	1.6873e-06		0.45408	1.7409e-06		0.45452	6.984e-08		0.45407	1.089e-07		0.45422	9.1003e-08		0.45408	2.698e-07		0.45419	2.1729e-07		0.45444	1.6784e-07		0.45388	1.1752e-07
		0.45474	1.7841e-06		0.45451	1.1626e-06		0.45481	1.2398e-06		0.45484	6.7378e-08		0.45487	6.9009e-08		0.45456	1.1958e-07		0.45467	1.6296e-06		0.45468	1.6657e-06		0.45466	1.7409e-06		0.45487	6.9009e-08		0.45472	1.3605e-07		0.45473	7.1858e-08		0.45467	2.5019e-07		0.45451	2.1512e-07		0.45475	1.8341e-07		0.45439	1.1949e-07
		0.45532	1.7759e-06		0.4551	1.1417e-06		0.45512	1.233e-06		0.45527	7.5719e-08		0.45552	6.2841e-08		0.45515	1.278e-07		0.45505	1.6446e-06		0.45517	1.6678e-06		0.45503	1.7457e-06		0.45552	6.2841e-08		0.45516	1.1462e-07		0.45519	9.2817e-08		0.45515	2.7935e-07		0.45513	2.2948e-07		0.4553	1.9581e-07		0.45472	1.1756e-07
		0.45564	1.7754e-06		0.4556	1.1479e-06		0.45563	1.2253e-06		0.45584	6.2108e-08		0.45587	8.1165e-08		0.45565	1.4324e-07		0.45553	1.6218e-06		0.45562	1.6436e-06		0.45548	1.7218e-06		0.45587	8.1165e-08		0.45548	1.174e-07		0.45578	9.5497e-08		0.45564	2.765e-07		0.45566	2.0396e-07		0.45563	1.7446e-07		0.45526	1.0717e-07
		0.45588	1.7853e-06		0.45598	1.1418e-06		0.45596	1.2297e-06		0.45613	5.7384e-08		0.45618	5.8806e-08		0.456	1.2014e-07		0.45598	1.6085e-06		0.45577	1.6334e-06		0.45561	1.7151e-06		0.45618	5.8806e-08		0.45596	1.0146e-07		0.456	1.1122e-07		0.45611	2.6258e-07		0.45623	2.0187e-07		0.45612	1.4897e-07		0.45548	1.1202e-07
		0.45648	1.781e-06		0.45633	1.1413e-06		0.45638	1.2395e-06		0.45662	4.3109e-08		0.45681	6.7316e-08		0.45631	1.3395e-07		0.45644	1.6302e-06		0.45644	1.613e-06		0.4564	1.7194e-06		0.45681	6.7316e-08		0.45634	1.0506e-07		0.4563	7.6199e-08		0.45655	2.6393e-07		0.45643	2.1422e-07		0.45648	1.5499e-07		0.45598	1.194e-07
		0.45698	1.7763e-06		0.45678	1.157e-06		0.4569	1.2405e-06		0.45697	5.222e-08		0.45716	7e-08		0.45706	1.24e-07		0.45713	1.6268e-06		0.45694	1.6177e-06		0.45682	1.7136e-06		0.45716	7e-08		0.45699	1.318e-07		0.45677	9.1484e-08		0.45704	2.6228e-07		0.45693	2.0381e-07		0.45717	1.8013e-07		0.4567	1.1571e-07
		0.45734	1.7778e-06		0.45735	1.1406e-06		0.45733	1.2459e-06		0.45755	6.7785e-08		0.45774	5.7497e-08		0.45723	1.347e-07		0.45753	1.6295e-06		0.45709	1.6091e-06		0.45749	1.7066e-06		0.45774	5.7497e-08		0.45735	1.252e-07		0.45729	8.9079e-08		0.45739	2.5324e-07		0.45738	2.0995e-07		0.45739	1.8939e-07		0.45709	1.1477e-07
		0.4577	1.7914e-06		0.45768	1.1556e-06		0.45779	1.2478e-06		0.45798	5.469e-08		0.45805	6.2881e-08		0.45785	1.2382e-07		0.45786	1.6276e-06		0.4577	1.5991e-06		0.45779	1.7029e-06		0.45805	6.2881e-08		0.4578	1.1142e-07		0.45786	9.798e-08		0.45755	2.4973e-07		0.45758	2.1298e-07		0.45782	1.7605e-07		0.45736	1.1657e-07
		0.45799	1.7891e-06		0.45825	1.138e-06		0.4583	1.2592e-06		0.45851	5.0497e-08		0.45862	5.667e-08		0.45818	1.2409e-07		0.4582	1.6081e-06		0.45811	1.6078e-06		0.45817	1.704e-06		0.45862	5.667e-08		0.45832	1.1827e-07		0.45816	9.9709e-08		0.45837	2.8268e-07		0.45818	2.2303e-07		0.45828	1.9006e-07		0.45814	1.1644e-07
		0.45881	1.7785e-06		0.45891	1.1527e-06		0.45871	1.2293e-06		0.45917	5.0446e-08		0.4589	6.2548e-08		0.45869	1.4686e-07		0.45873	1.628e-06		0.45873	1.6032e-06		0.45859	1.7066e-06		0.4589	6.2548e-08		0.45873	1.236e-07		0.4588	1.0304e-07		0.45886	2.9216e-07		0.45866	2.2239e-07		0.45879	1.8127e-07		0.45857	1.2011e-07
		0.45922	1.797e-06		0.45921	1.1445e-06		0.45948	1.2432e-06		0.45934	4.8635e-08		0.45965	6.2694e-08		0.45939	1.3031e-07		0.45934	1.6141e-06		0.45925	1.5611e-06		0.45896	1.6939e-06		0.45965	6.2694e-08		0.45926	1.136e-07		0.45898	9.3482e-08		0.45949	2.6281e-07		0.45919	2.0571e-07		0.45932	1.5699e-07		0.45895	1.1434e-07
		0.45969	1.7822e-06		0.4596	1.161e-06		0.45962	1.2489e-06		0.45994	6.6445e-08		0.45996	6.4227e-08		0.4598	1.1864e-07		0.4596	1.6234e-06		0.45957	1.5577e-06		0.45929	1.6833e-06		0.45996	6.4227e-08		0.45967	1.1438e-07		0.45976	9.5511e-08		0.4594	2.7524e-07		0.4596	2.2385e-07		0.45953	1.7237e-07		0.45913	1.2077e-07
		0.46007	1.7913e-06		0.46022	1.1573e-06		0.4602	1.2437e-06		0.46025	6.4922e-08		0.46058	6.9613e-08		0.46	1.1823e-07		0.46014	1.6178e-06		0.4603	1.568e-06		0.46004	1.6838e-06		0.46058	6.9613e-08		0.46016	1.1785e-07		0.46009	1.1132e-07		0.46009	2.5992e-07		0.46007	2.04e-07		0.46035	1.8663e-07		0.45981	1.1738e-07
		0.46068	1.8038e-06		0.46062	1.1587e-06		0.46072	1.2519e-06		0.46087	7.5935e-08		0.46108	7.7356e-08		0.46056	1.2535e-07		0.46054	1.617e-06		0.4605	1.5658e-06		0.46051	1.6882e-06		0.46108	7.7356e-08		0.46059	1.388e-07		0.46031	9.1434e-08		0.46064	2.9785e-07		0.46074	2.1687e-07		0.46081	1.7758e-07		0.46031	1.1987e-07
		0.4612	1.7786e-06		0.46101	1.1624e-06		0.46109	1.2602e-06		0.46117	5.4997e-08		0.46145	7.5125e-08		0.46114	1.3647e-07		0.46123	1.6079e-06		0.46102	1.5462e-06		0.461	1.6726e-06		0.46145	7.5125e-08		0.46099	1.1e-07		0.46099	8.473e-08		0.46092	2.9932e-07		0.46096	2.1746e-07		0.46117	1.7756e-07		0.46096	1.1602e-07
		0.46151	1.8088e-06		0.46153	1.1528e-06		0.46115	1.2605e-06		0.46163	4.9207e-08		0.4619	7.3194e-08		0.4615	1.3163e-07		0.46154	1.6178e-06		0.46159	1.5337e-06		0.46146	1.6727e-06		0.4619	7.3194e-08		0.46152	1.3501e-07		0.4617	1.126e-07		0.46151	2.85e-07		0.46153	2.2169e-07		0.46163	1.7903e-07		0.46145	1.1624e-07
		0.46213	1.7986e-06		0.4621	1.1679e-06		0.46217	1.2521e-06		0.46204	5.612e-08		0.4624	6.9498e-08		0.46197	1.4025e-07		0.462	1.6116e-06		0.46186	1.5495e-06		0.46186	1.6696e-06		0.4624	6.9498e-08		0.46198	1.269e-07		0.46209	1.0646e-07		0.46187	2.9428e-07		0.46205	2.1255e-07		0.46219	1.6152e-07		0.46169	1.2123e-07
		0.46258	1.7967e-06		0.46249	1.175e-06		0.46241	1.2573e-06		0.46273	5.3392e-08		0.46287	5.7065e-08		0.4625	1.2855e-07		0.46257	1.6296e-06		0.46256	1.5448e-06		0.46242	1.6828e-06		0.46287	5.7065e-08		0.46249	1.2662e-07		0.46248	8.5477e-08		0.4626	2.8245e-07		0.46263	2.1597e-07		0.4626	1.8717e-07		0.46241	1.2174e-07
		0.46295	1.8043e-06		0.46289	1.1562e-06		0.46299	1.2538e-06		0.46309	6.0915e-08		0.46329	5.606e-08		0.46308	1.2916e-07		0.46291	1.6156e-06		0.46296	1.5162e-06		0.46286	1.657e-06		0.46329	5.606e-08		0.46296	1.2334e-07		0.46287	9.7912e-08		0.46293	2.7983e-07		0.46312	2.1127e-07		0.46296	1.801e-07		0.46263	1.1706e-07
		0.46351	1.8064e-06		0.46344	1.1612e-06		0.46335	1.2454e-06		0.46357	6.4931e-08		0.46374	7.113e-08		0.46344	1.5138e-07		0.46341	1.6088e-06		0.46341	1.5112e-06		0.46315	1.6502e-06		0.46374	7.113e-08		0.46353	1.3773e-07		0.46347	1.0513e-07		0.46347	2.9966e-07		0.46353	2.1798e-07		0.46363	1.8127e-07		0.46304	1.154e-07
		0.4639	1.8121e-06		0.4639	1.1738e-06		0.46385	1.2492e-06		0.46396	6.1432e-08		0.46418	6.3701e-08		0.4639	1.4661e-07		0.46389	1.5879e-06		0.46381	1.5184e-06		0.46377	1.6431e-06		0.46418	6.3701e-08		0.46381	1.252e-07		0.46382	1.1695e-07		0.46376	2.8218e-07		0.46385	2.08e-07		0.46397	1.9283e-07		0.46365	1.189e-07
		0.46426	1.8187e-06		0.46438	1.1621e-06		0.4644	1.2565e-06		0.46452	6.0305e-08		0.46464	5.8972e-08		0.4644	1.2383e-07		0.46432	1.6183e-06		0.46431	1.5133e-06		0.46413	1.6421e-06		0.46464	5.8972e-08		0.46454	1.3141e-07		0.46433	9.8558e-08		0.4643	2.6303e-07		0.46442	2.2141e-07		0.46443	1.7845e-07		0.46407	1.2107e-07
		0.46488	1.8135e-06		0.46462	1.1747e-06		0.46485	1.2764e-06		0.46497	8.3079e-08		0.46497	6.0391e-08		0.46494	1.4482e-07		0.46481	1.6033e-06		0.46473	1.477e-06		0.46453	1.6338e-06		0.46497	6.0391e-08		0.46473	1.2669e-07		0.46476	9.9923e-08		0.46466	2.7028e-07		0.4647	2.125e-07		0.46498	1.7555e-07		0.46455	1.1929e-07
		0.46527	1.8197e-06		0.46527	1.1761e-06		0.46532	1.263e-06		0.46527	6.5646e-08		0.46559	7.1179e-08		0.46531	1.2586e-07		0.46517	1.6091e-06		0.46537	1.4704e-06		0.4651	1.6411e-06		0.46559	7.1179e-08		0.4653	1.1885e-07		0.46506	9.59e-08		0.46524	2.8178e-07		0.46523	2.0606e-07		0.46533	1.867e-07		0.46505	1.1553e-07
		0.46595	1.8185e-06		0.4657	1.1683e-06		0.46579	1.2673e-06		0.46583	5.373e-08		0.46616	6.4964e-08		0.46584	1.2881e-07		0.46564	1.6023e-06		0.46575	1.4792e-06		0.4657	1.6322e-06		0.46616	6.4964e-08		0.46586	1.254e-07		0.46571	9.5377e-08		0.46559	2.9365e-07		0.46581	2.1047e-07		0.46595	1.7811e-07		0.46539	1.1911e-07
		0.46631	1.8286e-06		0.46617	1.176e-06		0.46641	1.2752e-06		0.46637	6.5042e-08		0.46658	6.7219e-08		0.46617	1.35e-07		0.46636	1.5987e-06		0.46621	1.4844e-06		0.46624	1.6398e-06		0.46658	6.7219e-08		0.46611	1.2301e-07		0.46609	1.0632e-07		0.46619	2.9438e-07		0.4662	2.3632e-07		0.46643	1.9138e-07		0.46607	1.2051e-07
		0.46649	1.8135e-06		0.46671	1.1734e-06		0.46678	1.2687e-06		0.46684	5.5318e-08		0.46698	5.556e-08		0.46676	1.475e-07		0.46669	1.5972e-06		0.46683	1.4702e-06		0.46666	1.6266e-06		0.46698	5.556e-08		0.46676	1.171e-07		0.46689	9.6711e-08		0.46646	2.8041e-07		0.46674	2.1541e-07		0.46685	1.7413e-07		0.46639	1.1832e-07
		0.46708	1.8276e-06		0.46721	1.1852e-06		0.46719	1.2629e-06		0.46722	5.6393e-08		0.46755	7.3133e-08		0.46727	1.406e-07		0.46726	1.5885e-06		0.46736	1.4619e-06		0.46721	1.6223e-06		0.46755	7.3133e-08		0.46711	1.2003e-07		0.46712	1.0921e-07		0.46695	2.7534e-07		0.46728	2.2436e-07		0.4673	1.8691e-07		0.46688	1.2152e-07
		0.46776	1.8211e-06		0.46738	1.1636e-06		0.46744	1.2752e-06		0.46779	6.2785e-08		0.46806	7.5197e-08		0.46761	1.4684e-07		0.46767	1.5922e-06		0.46764	1.4398e-06		0.46759	1.6262e-06		0.46806	7.5197e-08		0.46765	1.2478e-07		0.46756	9.576e-08		0.46749	2.7478e-07		0.46767	2.0691e-07		0.4679	1.8474e-07		0.46719	1.1978e-07
		0.46811	1.844e-06		0.46826	1.1797e-06		0.46819	1.274e-06		0.46827	6.8964e-08		0.46868	6.1946e-08		0.46808	1.3674e-07		0.46808	1.5965e-06		0.4682	1.4486e-06		0.46791	1.6301e-06		0.46868	6.1946e-08		0.4681	1.1788e-07		0.46817	1.1018e-07		0.4681	3.0896e-07		0.46813	2.181e-07		0.46844	2.1223e-07		0.46792	1.2432e-07
		0.46864	1.8411e-06		0.46862	1.1962e-06		0.46858	1.2793e-06		0.46887	6.0399e-08		0.46898	6.1807e-08		0.46873	1.4198e-07		0.46853	1.5851e-06		0.46859	1.4377e-06		0.46848	1.6191e-06		0.46898	6.1807e-08		0.46871	1.1853e-07		0.46869	1.0029e-07		0.46865	3.0497e-07		0.46847	2.3648e-07		0.46863	1.8814e-07		0.46835	1.1422e-07
		0.46895	1.8293e-06		0.46919	1.182e-06		0.46916	1.2753e-06		0.46924	7.5683e-08		0.46951	5.6849e-08		0.46933	1.4593e-07		0.46909	1.5935e-06		0.4691	1.4533e-06		0.46876	1.6191e-06		0.46951	5.6849e-08		0.46921	1.3195e-07		0.46908	1.1978e-07		0.46912	3.0299e-07		0.46926	2.3594e-07		0.46925	1.8444e-07		0.46886	1.2671e-07
		0.46955	1.8219e-06		0.46967	1.1725e-06		0.46958	1.27e-06		0.46982	6.8879e-08		0.46996	6.5075e-08		0.46969	1.3655e-07		0.46979	1.5888e-06		0.46962	1.4341e-06		0.46942	1.6195e-06		0.46996	6.5075e-08		0.46958	1.2557e-07		0.46947	9.6779e-08		0.46945	2.8438e-07		0.46965	2.3248e-07		0.46964	1.9054e-07		0.46936	1.2105e-07
		0.47013	1.8437e-06		0.4701	1.1806e-06		0.47016	1.2706e-06		0.47033	6.8402e-08		0.47063	6.9927e-08		0.47027	1.3341e-07		0.47007	1.6089e-06		0.47013	1.4292e-06		0.46992	1.6249e-06		0.47063	6.9927e-08		0.47012	1.1811e-07		0.47031	1.0259e-07		0.46978	2.9466e-07		0.47014	2.4153e-07		0.47033	2.1535e-07		0.46993	1.2708e-07
		0.47065	1.8417e-06		0.47058	1.1874e-06		0.47064	1.277e-06		0.47077	6.5196e-08		0.47096	6.7028e-08		0.47065	1.3431e-07		0.4706	1.5782e-06		0.47053	1.396e-06		0.47033	1.6011e-06		0.47096	6.7028e-08		0.47047	1.1911e-07		0.47041	1.0086e-07		0.47055	2.9422e-07		0.47079	2.2585e-07		0.47069	2.0173e-07		0.47037	1.1994e-07
		0.47114	1.8444e-06		0.47106	1.1952e-06		0.47105	1.2895e-06		0.47127	4.4773e-08		0.47144	6.7777e-08		0.47088	1.5005e-07		0.47132	1.5652e-06		0.47105	1.3982e-06		0.47093	1.5968e-06		0.47144	6.7777e-08		0.47099	1.2413e-07		0.47098	9.1044e-08		0.471	3.104e-07		0.471	2.1617e-07		0.4712	1.9067e-07		0.47096	1.2398e-07
		0.47153	1.844e-06		0.47146	1.1761e-06		0.47175	1.2885e-06		0.47158	5.8345e-08		0.47175	5.8375e-08		0.47163	1.4839e-07		0.47145	1.5486e-06		0.47152	1.3947e-06		0.47128	1.5932e-06		0.47175	5.8375e-08		0.47182	1.2271e-07		0.47152	9.7019e-08		0.47123	3.0359e-07		0.47141	2.2525e-07		0.47167	1.9908e-07		0.47128	1.1625e-07
		0.4721	1.8389e-06		0.47191	1.1899e-06		0.47188	1.2806e-06		0.47203	6.2896e-08		0.47243	7.2171e-08		0.47186	1.4726e-07		0.47205	1.5742e-06		0.47195	1.4169e-06		0.4717	1.5983e-06		0.47243	7.2171e-08		0.47202	1.3243e-07		0.47199	1.1261e-07		0.47187	2.9725e-07		0.47188	2.4166e-07		0.47216	1.843e-07		0.47185	1.2148e-07
		0.47236	1.8402e-06		0.47234	1.1741e-06		0.47224	1.2779e-06		0.47257	6.2611e-08		0.47264	5.9893e-08		0.47255	1.3902e-07		0.47237	1.5581e-06		0.4723	1.3802e-06		0.47231	1.5882e-06		0.47264	5.9893e-08		0.47247	1.3537e-07		0.47246	1.0495e-07		0.47226	2.9837e-07		0.47236	2.3604e-07		0.47255	1.7449e-07		0.47214	1.2193e-07
		0.47283	1.8564e-06		0.47288	1.1864e-06		0.47286	1.2862e-06		0.47309	6.6733e-08		0.47333	6.5187e-08		0.47298	1.4524e-07		0.47289	1.5848e-06		0.47288	1.3726e-06		0.47288	1.5952e-06		0.47333	6.5187e-08		0.47297	1.2189e-07		0.47279	1.0997e-07		0.47279	2.9523e-07		0.47301	2.1769e-07		0.47303	1.9266e-07		0.47276	1.2384e-07
		0.47335	1.848e-06		0.4731	1.2102e-06		0.47319	1.2856e-06		0.47339	5.1681e-08		0.4736	7.9086e-08		0.47339	1.4295e-07		0.47325	1.5812e-06		0.47331	1.3822e-06		0.47315	1.587e-06		0.4736	7.9086e-08		0.47334	1.3591e-07		0.47324	1.1066e-07		0.47345	3.2576e-07		0.47365	2.2918e-07		0.47332	2.0034e-07		0.47313	1.2498e-07
		0.47389	1.8619e-06		0.47382	1.1973e-06		0.47398	1.2946e-06		0.47397	6.8514e-08		0.4743	5.8293e-08		0.474	1.3475e-07		0.47391	1.5594e-06		0.47381	1.3784e-06		0.47391	1.5982e-06		0.4743	5.8293e-08		0.47379	1.4224e-07		0.47368	9.4672e-08		0.47366	3.1767e-07		0.47364	2.5101e-07		0.47417	2.1573e-07		0.47359	1.2361e-07
		0.47467	1.852e-06		0.47428	1.1954e-06		0.47446	1.2959e-06		0.47447	6.1516e-08		0.47482	7.9207e-08		0.4745	1.3799e-07		0.47454	1.5695e-06		0.47438	1.371e-06		0.4742	1.5778e-06		0.47482	7.9207e-08		0.47436	1.1725e-07		0.47453	1.1057e-07		0.47425	2.877e-07		0.47452	2.4659e-07		0.47451	1.8708e-07		0.47412	1.1978e-07
		0.4747	1.85e-06		0.47462	1.1984e-06		0.47479	1.2926e-06		0.47511	5.1441e-08		0.47511	6.4513e-08		0.47479	1.5281e-07		0.47477	1.5495e-06		0.47498	1.3413e-06		0.47463	1.5798e-06		0.47511	6.4513e-08		0.47486	1.2517e-07		0.47476	1.0025e-07		0.47485	3.0627e-07		0.47471	2.4218e-07		0.4749	1.943e-07		0.47449	1.2343e-07
		0.47538	1.853e-06		0.47524	1.2092e-06		0.47526	1.2989e-06		0.47553	7.9641e-08		0.47561	6.9716e-08		0.4753	1.538e-07		0.47542	1.5689e-06		0.47523	1.3578e-06		0.47514	1.5771e-06		0.47561	6.9716e-08		0.47515	1.2791e-07		0.47521	1.0009e-07		0.47523	3.0926e-07		0.47527	2.226e-07		0.47544	1.9753e-07		0.47494	1.2763e-07
		0.47584	1.8616e-06		0.47581	1.2106e-06		0.47573	1.2974e-06		0.47587	6.6711e-08		0.47612	6.4709e-08		0.47574	1.3587e-07		0.47562	1.5659e-06		0.47563	1.3603e-06		0.47575	1.5904e-06		0.47612	6.4709e-08		0.47578	1.303e-07		0.47571	9.8416e-08		0.47573	3.0648e-07		0.47579	2.545e-07		0.47584	2.1316e-07		0.47576	1.2739e-07
		0.47611	1.8704e-06		0.47622	1.2033e-06		0.47619	1.2979e-06		0.47649	6.0107e-08		0.47646	4.7958e-08		0.47629	1.4446e-07		0.47633	1.5651e-06		0.47629	1.3495e-06		0.47608	1.5742e-06		0.47646	4.7958e-08		0.47618	1.2338e-07		0.47599	9.9084e-08		0.4761	3.0595e-07		0.47644	2.3685e-07		0.47632	1.9453e-07		0.47589	1.2417e-07
		0.47663	1.8736e-06		0.47658	1.2095e-06		0.47658	1.31e-06		0.47695	8.2548e-08		0.47717	7.4341e-08		0.4766	1.4463e-07		0.47677	1.5556e-06		0.47666	1.3547e-06		0.47642	1.5765e-06		0.47717	7.4341e-08		0.47673	1.215e-07		0.4766	9.2694e-08		0.4767	3.2677e-07		0.47681	2.5147e-07		0.47683	2.1966e-07		0.47647	1.256e-07
		0.47716	1.8695e-06		0.47712	1.2023e-06		0.47726	1.3095e-06		0.47748	6.5641e-08		0.47752	6.6735e-08		0.47726	1.4923e-07		0.4772	1.5489e-06		0.47705	1.3477e-06		0.47697	1.5764e-06		0.47752	6.6735e-08		0.47716	1.1814e-07		0.47701	1.0749e-07		0.47699	3.1324e-07		0.47715	2.5568e-07		0.47717	1.9618e-07		0.47686	1.2244e-07
		0.47779	1.8717e-06		0.47759	1.2175e-06		0.47793	1.2892e-06		0.47797	6.9434e-08		0.47814	6.2889e-08		0.47776	1.5765e-07		0.47777	1.575e-06		0.47764	1.3374e-06		0.47759	1.5875e-06		0.47814	6.2889e-08		0.47783	1.3298e-07		0.47745	9.7661e-08		0.4776	3.2887e-07		0.47771	2.3989e-07		0.47793	2.0553e-07		0.47739	1.2808e-07
		0.47813	1.8636e-06		0.4782	1.2127e-06		0.47819	1.302e-06		0.47832	6.0924e-08		0.47857	7.158e-08		0.47816	1.4511e-07		0.47821	1.5519e-06		0.47819	1.3066e-06		0.47812	1.5683e-06		0.47857	7.158e-08		0.47809	1.4296e-07		0.47828	1.1277e-07		0.47806	2.9405e-07		0.47821	2.2285e-07		0.4784	1.8811e-07		0.47777	1.2501e-07
		0.47881	1.8671e-06		0.47853	1.2124e-06		0.47844	1.3019e-06		0.47873	6.705e-08		0.47897	6.7188e-08		0.47863	1.6421e-07		0.47878	1.5458e-06		0.47859	1.3126e-06		0.47848	1.5653e-06		0.47897	6.7188e-08		0.47864	1.2406e-07		0.47853	1.0886e-07		0.47857	3.1568e-07		0.47856	2.2504e-07		0.47873	2.0713e-07		0.47842	1.2178e-07
		0.47909	1.8766e-06		0.47901	1.2121e-06		0.47901	1.3189e-06		0.47923	7.5042e-08		0.47936	6.2456e-08		0.47907	1.4137e-07		0.47894	1.5423e-06		0.47901	1.31e-06		0.47885	1.5689e-06		0.47936	6.2456e-08		0.47916	1.3197e-07		0.4791	9.9388e-08		0.4788	3.298e-07		0.47918	2.3989e-07		0.47922	2.1328e-07		0.47868	1.2706e-07
		0.4795	1.8838e-06		0.47951	1.2046e-06		0.47963	1.307e-06		0.47967	6.988e-08		0.47997	7.7801e-08		0.47938	1.54e-07		0.47965	1.5423e-06		0.47949	1.3404e-06		0.47948	1.5696e-06		0.47997	7.7801e-08		0.47949	1.1791e-07		0.47948	1.0354e-07		0.47943	3.3437e-07		0.47963	2.5731e-07		0.47958	2.0927e-07		0.47933	1.2263e-07
		0.47993	1.8713e-06		0.47977	1.2091e-06		0.48001	1.3022e-06		0.48018	7.03e-08		0.48029	5.7368e-08		0.48003	1.6018e-07		0.47994	1.5531e-06		0.47984	1.3068e-06		0.47978	1.5579e-06		0.48029	5.7368e-08		0.47995	1.3212e-07		0.47979	8.2951e-08		0.47988	3.114e-07		0.48004	2.586e-07		0.47984	2.0121e-07		0.47983	1.2405e-07
		0.48033	1.8677e-06		0.48042	1.2154e-06		0.48065	1.3041e-06		0.48057	6.4269e-08		0.48055	6.88e-08		0.4805	1.4569e-07		0.48023	1.5563e-06		0.48033	1.3163e-06		0.48038	1.5687e-06		0.48055	6.88e-08		0.48038	1.4073e-07		0.4804	1.0714e-07		0.48035	3.2074e-07		0.48016	2.3667e-07		0.48027	2.1064e-07		0.48008	1.2581e-07
		0.48088	1.8754e-06		0.4809	1.224e-06		0.48094	1.3146e-06		0.48082	9.2393e-08		0.48121	8.4358e-08		0.48083	1.4831e-07		0.48091	1.5586e-06		0.48107	1.3075e-06		0.48062	1.5748e-06		0.48121	8.4358e-08		0.48098	1.3155e-07		0.48084	1.0395e-07		0.48077	3.2807e-07		0.48088	2.3223e-07		0.4813	2.213e-07		0.48044	1.248e-07
		0.4813	1.8909e-06		0.48137	1.2395e-06		0.48146	1.3297e-06		0.4816	7.6787e-08		0.48177	6.5506e-08		0.48146	1.5218e-07		0.4814	1.5836e-06		0.4815	1.3133e-06		0.48128	1.584e-06		0.48177	6.5506e-08		0.48119	1.3682e-07		0.48137	1.0178e-07		0.4814	3.3606e-07		0.48145	2.5915e-07		0.48154	2.4246e-07		0.4813	1.2832e-07
		0.48207	1.9007e-06		0.48183	1.2291e-06		0.48182	1.3114e-06		0.48212	7.8935e-08		0.48226	8.0996e-08		0.4817	1.3836e-07		0.48195	1.536e-06		0.48185	1.3045e-06		0.48164	1.5539e-06		0.48226	8.0996e-08		0.48185	1.1623e-07		0.48195	1.0126e-07		0.48204	3.2915e-07		0.482	2.5304e-07		0.48186	2.0079e-07		0.48163	1.2499e-07
		0.48234	1.8935e-06		0.48228	1.219e-06		0.48247	1.3244e-06		0.48259	7.0287e-08		0.48272	8.1054e-08		0.48233	1.4105e-07		0.48235	1.5461e-06		0.48241	1.3238e-06		0.48226	1.5653e-06		0.48272	8.1054e-08		0.48241	1.2612e-07		0.48223	1.13e-07		0.4821	3.2865e-07		0.48228	2.5439e-07		0.48244	1.9732e-07		0.48217	1.2592e-07
		0.4827	1.8914e-06		0.48288	1.2205e-06		0.48306	1.3264e-06		0.48302	6.8393e-08		0.48319	6.3344e-08		0.48281	1.5326e-07		0.48283	1.5577e-06		0.48269	1.3003e-06		0.48271	1.5557e-06		0.48319	6.3344e-08		0.48293	1.2111e-07		0.48273	1.0197e-07		0.48265	3.1436e-07		0.48283	2.5691e-07		0.4829	2.052e-07		0.48271	1.2412e-07
		0.48336	1.8934e-06		0.48345	1.2226e-06		0.48331	1.3333e-06		0.48341	7.6533e-08		0.48376	6.7419e-08		0.48331	1.5438e-07		0.48327	1.5737e-06		0.48328	1.2878e-06		0.48333	1.578e-06		0.48376	6.7419e-08		0.48329	1.4379e-07		0.48317	8.6053e-08		0.48351	3.3792e-07		0.48319	2.6468e-07		0.48336	2.0167e-07		0.48302	1.3123e-07
		0.4838	1.9007e-06		0.48373	1.2297e-06		0.48365	1.3148e-06		0.48405	5.27e-08		0.48421	6.5814e-08		0.48373	1.6911e-07		0.48372	1.5541e-06		0.48383	1.3013e-06		0.48364	1.5623e-06		0.48421	6.5814e-08		0.4836	1.3027e-07		0.48369	8.5873e-08		0.48366	3.2792e-07		0.48368	2.3606e-07		0.48376	2.2102e-07		0.48339	1.2342e-07
		0.48412	1.8903e-06		0.48417	1.233e-06		0.48432	1.3293e-06		0.4845	7.1217e-08		0.48457	8.0417e-08		0.48425	1.5007e-07		0.48421	1.5537e-06		0.48422	1.3035e-06		0.48402	1.5676e-06		0.48457	8.0417e-08		0.48428	1.2636e-07		0.48422	1.0643e-07		0.48398	3.6037e-07		0.48404	2.7504e-07		0.48432	2.3797e-07		0.48395	1.3236e-07
		0.48456	1.9066e-06		0.4846	1.227e-06		0.48499	1.3323e-06		0.48509	6.8142e-08		0.48508	6.9761e-08		0.48484	1.6768e-07		0.48455	1.5713e-06		0.48486	1.3043e-06		0.4845	1.5659e-06		0.48508	6.9761e-08		0.48472	1.2556e-07		0.48461	1.0296e-07		0.48476	3.4242e-07		0.48472	2.5148e-07		0.4848	2.2089e-07		0.48431	1.2178e-07
		0.48515	1.8986e-06		0.48534	1.2269e-06		0.48541	1.3258e-06		0.48531	7.7061e-08		0.48572	6.6897e-08		0.48522	1.6405e-07		0.48506	1.575e-06		0.48508	1.3068e-06		0.48494	1.5688e-06		0.48572	6.6897e-08		0.48526	1.2109e-07		0.48524	1.0332e-07		0.48518	3.5229e-07		0.48524	2.741e-07		0.48522	2.3843e-07		0.48503	1.295e-07
		0.48576	1.9052e-06		0.48557	1.2309e-06		0.4857	1.319e-06		0.48578	5.9581e-08		0.48599	6.7897e-08		0.48566	1.5423e-07		0.48555	1.5559e-06		0.48569	1.2801e-06		0.48543	1.5522e-06		0.48599	6.7897e-08		0.48551	1.4625e-07		0.48547	9.0027e-08		0.4855	3.0194e-07		0.48564	2.4803e-07		0.48581	2.157e-07		0.48543	1.244e-07
		0.48603	1.9082e-06		0.48612	1.2428e-06		0.48594	1.3177e-06		0.48628	8.7676e-08		0.48663	6.6264e-08		0.48612	1.5338e-07		0.48608	1.5634e-06		0.48614	1.2595e-06		0.48583	1.5552e-06		0.48663	6.6264e-08		0.48592	1.2524e-07		0.48619	8.8287e-08		0.48577	3.2232e-07		0.486	2.4496e-07		0.48614	2.1484e-07		0.48565	1.261e-07
		0.48644	1.9041e-06		0.48629	1.2375e-06		0.48657	1.3405e-06		0.48656	8.6258e-08		0.48685	7.0085e-08		0.48653	1.7455e-07		0.48655	1.5586e-06		0.48655	1.271e-06		0.4865	1.5519e-06		0.48685	7.0085e-08		0.4865	1.2443e-07		0.48639	9.3108e-08		0.48654	3.461e-07		0.48651	2.5257e-07		0.48661	2.1111e-07		0.48618	1.2301e-07
		0.48684	1.9152e-06		0.48712	1.2353e-06		0.48697	1.3351e-06		0.48711	6.804e-08		0.48738	7.5144e-08		0.48692	1.5101e-07		0.48707	1.5467e-06		0.48715	1.2722e-06		0.48685	1.562e-06		0.48738	7.5144e-08		0.48699	1.3373e-07		0.48706	1.0201e-07		0.48691	3.592e-07		0.48685	2.5141e-07		0.48697	1.912e-07		0.48679	1.2852e-07
		0.48746	1.9125e-06		0.48752	1.2417e-06		0.4875	1.3363e-06		0.48759	7.1744e-08		0.48773	6.4591e-08		0.48753	1.6266e-07		0.48762	1.5565e-06		0.48743	1.2771e-06		0.48724	1.5504e-06		0.48773	6.4591e-08		0.4875	1.333e-07		0.48737	1.0317e-07		0.48738	3.3716e-07		0.48736	2.5032e-07		0.48742	2.1082e-07		0.48721	1.2358e-07
		0.488	1.9193e-06		0.48778	1.2432e-06		0.4879	1.3307e-06		0.48795	8.2133e-08		0.48812	5.5552e-08		0.48781	1.644e-07		0.48779	1.5671e-06		0.48787	1.2746e-06		0.48777	1.5619e-06		0.48812	5.5552e-08		0.48798	1.2739e-07		0.48789	1.0584e-07		0.48778	3.3644e-07		0.48782	2.6536e-07		0.48789	1.9399e-07		0.48753	1.285e-07
		0.48842	1.9098e-06		0.48828	1.2392e-06		0.48828	1.3438e-06		0.48856	7.4418e-08		0.48874	6.749e-08		0.48823	1.5521e-07		0.48813	1.5807e-06		0.48845	1.2761e-06		0.48813	1.5598e-06		0.48874	6.749e-08		0.48833	1.2708e-07		0.48829	9.4721e-08		0.48843	3.3169e-07		0.48833	2.5777e-07		0.48848	2.1999e-07		0.48813	1.2884e-07
		0.48887	1.9207e-06		0.48858	1.2525e-06		0.48884	1.3465e-06		0.48898	8.6474e-08		0.48909	7.8063e-08		0.48906	1.5631e-07		0.48897	1.5863e-06		0.48863	1.279e-06		0.48856	1.5724e-06		0.48909	7.8063e-08		0.48877	1.2719e-07		0.48871	9.5448e-08		0.48864	3.5056e-07		0.48877	2.6629e-07		0.48887	2.4167e-07		0.48853	1.2869e-07
		0.48932	1.9267e-06		0.48941	1.245e-06		0.48934	1.3528e-06		0.48946	9.5081e-08		0.48955	7.5193e-08		0.48955	1.5447e-07		0.48918	1.5489e-06		0.48904	1.265e-06		0.48902	1.5593e-06		0.48955	7.5193e-08		0.4892	1.3473e-07		0.48947	1.0837e-07		0.48921	3.3568e-07		0.48938	2.4361e-07		0.48934	2.163e-07		0.48908	1.2975e-07
		0.48982	1.92e-06		0.4895	1.2533e-06		0.48975	1.3436e-06		0.49002	7.577e-08		0.49017	7.3194e-08		0.48969	1.6002e-07		0.48982	1.566e-06		0.4899	1.2806e-06		0.48966	1.5622e-06		0.49017	7.3194e-08		0.48983	1.3526e-07		0.4897	1.0128e-07		0.48968	3.5963e-07		0.48979	2.6116e-07		0.4897	2.1785e-07		0.4896	1.2184e-07
		0.49029	1.9283e-06		0.49005	1.2556e-06		0.49021	1.3419e-06		0.49037	8.4067e-08		0.49054	7.7551e-08		0.49037	1.6443e-07		0.49026	1.5611e-06		0.49003	1.265e-06		0.48997	1.5628e-06		0.49054	7.7551e-08		0.48994	1.4693e-07		0.49022	1.0249e-07		0.49015	3.4519e-07		0.49033	2.7425e-07		0.49038	1.8742e-07		0.49026	1.2891e-07
		0.49112	1.9188e-06		0.49067	1.2529e-06		0.49062	1.3484e-06		0.49109	7.8689e-08		0.49095	7.4084e-08		0.49076	1.7648e-07		0.49091	1.5981e-06		0.49064	1.2704e-06		0.49076	1.5748e-06		0.49095	7.4084e-08		0.49063	1.4351e-07		0.49066	1.0583e-07		0.49061	3.4902e-07		0.49071	2.8606e-07		0.49064	2.2554e-07		0.49044	1.3518e-07
		0.4913	1.9244e-06		0.49124	1.2671e-06		0.49119	1.3486e-06		0.49144	6.3774e-08		0.49178	5.8533e-08		0.49122	1.6536e-07		0.49124	1.5817e-06		0.49114	1.2606e-06		0.49109	1.5701e-06		0.49178	5.8533e-08		0.49125	1.2165e-07		0.49097	9.796e-08		0.49122	3.3661e-07		0.49116	2.4306e-07		0.49124	2.1345e-07		0.49077	1.3303e-07
		0.49152	1.9328e-06		0.49155	1.2456e-06		0.49138	1.3511e-06		0.49178	9.1681e-08		0.49202	6.728e-08		0.49166	1.7137e-07		0.49134	1.571e-06		0.49169	1.2755e-06		0.49128	1.5757e-06		0.49202	6.728e-08		0.49153	1.3644e-07		0.49178	9.0066e-08		0.49171	3.6033e-07		0.49169	2.5207e-07		0.49174	2.4259e-07		0.49155	1.2662e-07
		0.49222	1.9382e-06		0.49226	1.2641e-06		0.49208	1.3553e-06		0.49213	8.081e-08		0.49263	7.793e-08		0.49215	1.7114e-07		0.4923	1.5889e-06		0.4919	1.2827e-06		0.49207	1.5766e-06		0.49263	7.793e-08		0.49188	1.3594e-07		0.49203	1.0231e-07		0.49215	3.7849e-07		0.49216	2.6211e-07		0.49229	2.2723e-07		0.49188	1.2871e-07
		0.49271	1.9316e-06		0.49256	1.2494e-06		0.49259	1.3526e-06		0.49287	7.4237e-08		0.49298	7.0753e-08		0.49255	1.8089e-07		0.49258	1.5879e-06		0.49239	1.2901e-06		0.49255	1.5918e-06		0.49298	7.0753e-08		0.49268	1.3696e-07		0.49275	1.1164e-07		0.49257	3.7583e-07		0.49267	2.7423e-07		0.4928	2.4882e-07		0.49227	1.2957e-07
		0.49318	1.9369e-06		0.49294	1.2417e-06		0.49286	1.3411e-06		0.49351	8.0709e-08		0.49334	6.5026e-08		0.49307	1.4451e-07		0.4929	1.5799e-06		0.49321	1.2727e-06		0.493	1.569e-06		0.49334	6.5026e-08		0.49302	1.1558e-07		0.49312	1.0177e-07		0.4929	3.4367e-07		0.49315	2.4351e-07		0.49315	1.8551e-07		0.49264	1.2617e-07
		0.49359	1.9331e-06		0.49368	1.2633e-06		0.49361	1.3605e-06		0.4937	7.2152e-08		0.49389	7.6087e-08		0.49368	1.5769e-07		0.49339	1.5837e-06		0.49352	1.2662e-06		0.49326	1.5826e-06		0.49389	7.6087e-08		0.4935	1.3582e-07		0.49355	1.0063e-07		0.49347	3.474e-07		0.49341	2.4448e-07		0.49356	2.1987e-07		0.49343	1.3231e-07
		0.49389	1.9549e-06		0.49402	1.2571e-06		0.49383	1.3671e-06		0.49415	8.097e-08		0.49439	7.1103e-08		0.49387	1.7955e-07		0.49401	1.5873e-06		0.49376	1.263e-06		0.49384	1.5778e-06		0.49439	7.1103e-08		0.49401	1.4199e-07		0.49387	1.0095e-07		0.49391	3.4152e-07		0.49407	2.4931e-07		0.49417	2.247e-07		0.49362	1.2897e-07
		0.49441	1.9479e-06		0.49418	1.2522e-06		0.49417	1.374e-06		0.49466	7.3826e-08		0.49466	6.8447e-08		0.49452	1.6744e-07		0.49445	1.6013e-06		0.49443	1.2846e-06		0.49435	1.5929e-06		0.49466	6.8447e-08		0.49458	1.2728e-07		0.49433	1.1659e-07		0.49443	3.6564e-07		0.4945	2.7255e-07		0.49448	2.1992e-07		0.49405	1.2642e-07
		0.49481	1.9379e-06		0.49489	1.2604e-06		0.495	1.3483e-06		0.49496	8.8148e-08		0.49531	6.5769e-08		0.49493	1.7543e-07		0.49508	1.5847e-06		0.49491	1.2773e-06		0.49475	1.5817e-06		0.49531	6.5769e-08		0.49489	1.5053e-07		0.49461	9.56e-08		0.4947	3.4893e-07		0.49486	2.4918e-07		0.49505	2.1013e-07		0.49444	1.2405e-07
		0.49539	1.9505e-06		0.49525	1.257e-06		0.49534	1.3606e-06		0.49552	9.0533e-08		0.4958	7.1773e-08		0.49531	1.6647e-07		0.49531	1.6098e-06		0.49518	1.2825e-06		0.49522	1.595e-06		0.4958	7.1773e-08		0.49526	1.1386e-07		0.4955	1.2254e-07		0.49528	3.4583e-07		0.4956	2.9215e-07		0.49545	2.1109e-07		0.49499	1.3069e-07
		0.49575	1.9414e-06		0.49566	1.264e-06		0.49577	1.3592e-06		0.49613	7.62e-08		0.49634	8.2982e-08		0.49576	1.7089e-07		0.49563	1.6189e-06		0.49589	1.2799e-06		0.49567	1.5959e-06		0.49634	8.2982e-08		0.49585	1.2983e-07		0.49598	1.1568e-07		0.49563	3.4921e-07		0.49552	2.8745e-07		0.49597	2.29e-07		0.49559	1.3126e-07
		0.49627	1.9595e-06		0.49617	1.283e-06		0.49632	1.3776e-06		0.49654	8.7844e-08		0.49659	7.1936e-08		0.49636	1.7606e-07		0.49628	1.6374e-06		0.49637	1.2728e-06		0.49612	1.6178e-06		0.49659	7.1936e-08		0.49627	1.3982e-07		0.49615	1.1546e-07		0.49635	3.8022e-07		0.49627	2.9498e-07		0.49638	2.6131e-07		0.49598	1.394e-07
		0.49681	1.9584e-06		0.4969	1.2614e-06		0.49677	1.374e-06		0.49689	7.1571e-08		0.49709	6.7079e-08		0.49684	1.6338e-07		0.49671	1.6079e-06		0.49678	1.2691e-06		0.4966	1.5956e-06		0.49709	6.7079e-08		0.49675	1.3474e-07		0.49683	1.1442e-07		0.49687	3.7101e-07		0.49688	2.6723e-07		0.49693	2.4139e-07		0.49661	1.3102e-07
		0.49725	1.9573e-06		0.49716	1.2742e-06		0.49721	1.3747e-06		0.49737	6.1304e-08		0.49746	7.7839e-08		0.49731	1.6821e-07		0.49725	1.6099e-06		0.49722	1.2962e-06		0.49706	1.5961e-06		0.49746	7.7839e-08		0.4974	1.4556e-07		0.49732	9.8184e-08		0.49729	3.7675e-07		0.49732	2.7075e-07		0.49733	2.2846e-07		0.49694	1.2724e-07
		0.49759	1.9667e-06		0.49764	1.2584e-06		0.49772	1.3663e-06		0.49784	7.7002e-08		0.49798	8.252e-08		0.49758	1.7222e-07		0.49773	1.6051e-06		0.49774	1.276e-06		0.49759	1.6029e-06		0.49798	8.252e-08		0.49753	1.3292e-07		0.49783	1.0368e-07		0.49776	3.6017e-07		0.49748	2.8714e-07		0.49773	2.187e-07		0.49746	1.2947e-07
		0.49813	1.9696e-06		0.4981	1.2755e-06		0.4981	1.3666e-06		0.49828	8.4997e-08		0.49862	8.4818e-08		0.49824	1.6556e-07		0.49821	1.64e-06		0.4984	1.2862e-06		0.49796	1.6265e-06		0.49862	8.4818e-08		0.4981	1.2803e-07		0.49812	1.0394e-07		0.49809	3.6894e-07		0.49824	2.9739e-07		0.49832	2.2555e-07		0.49788	1.3174e-07
		0.49865	1.9528e-06		0.49857	1.2839e-06		0.49873	1.3763e-06		0.49869	7.2954e-08		0.49913	7.432e-08		0.49865	1.6316e-07		0.49859	1.6486e-06		0.49863	1.2864e-06		0.49864	1.6149e-06		0.49913	7.432e-08		0.49865	1.3816e-07		0.49857	1.1469e-07		0.49839	3.4141e-07		0.49857	2.5575e-07		0.4987	2.3048e-07		0.49838	1.2837e-07
		0.49888	1.9674e-06		0.49897	1.2802e-06		0.49927	1.3773e-06		0.49918	8.355e-08		0.49947	7.6504e-08		0.49929	1.7658e-07		0.49904	1.6372e-06		0.49912	1.2874e-06		0.49902	1.6296e-06		0.49947	7.6504e-08		0.49911	1.3891e-07		0.49907	1.062e-07		0.49907	3.9048e-07		0.4989	2.743e-07		0.4992	2.3046e-07		0.49879	1.3437e-07
		0.49966	1.9655e-06		0.49962	1.2869e-06		0.49971	1.3888e-06		0.49964	9.5756e-08		0.49995	7.3745e-08		0.49953	1.8596e-07		0.4996	1.6421e-06		0.49976	1.2923e-06		0.4995	1.6292e-06		0.49995	7.3745e-08		0.49965	1.3159e-07		0.49953	1.1255e-07		0.4997	4.0009e-07		0.49959	2.8084e-07		0.49956	2.5078e-07		0.4991	1.3542e-07
		0.50008	1.9774e-06		0.50014	1.2861e-06		0.50027	1.3955e-06		0.50023	8.0063e-08		0.50043	7.011e-08		0.50031	1.725e-07		0.50035	1.6769e-06		0.50006	1.3329e-06		0.50006	1.659e-06		0.50043	7.011e-08		0.50025	1.4018e-07		0.50008	1.2329e-07		0.50019	4.0518e-07		0.50015	3.2566e-07		0.50027	2.8183e-07		0.50009	1.3653e-07
		0.50075	1.9752e-06		0.50065	1.2652e-06		0.50067	1.3952e-06		0.50065	6.995e-08		0.50107	6.3413e-08		0.50045	1.5531e-07		0.50067	1.6538e-06		0.50072	1.3077e-06		0.50042	1.6259e-06		0.50107	6.3413e-08		0.50061	1.4271e-07		0.50075	9.1122e-08		0.50054	3.6057e-07		0.50058	2.7989e-07		0.50082	2.1994e-07		0.50053	1.3139e-07
		0.50119	1.9634e-06		0.5012	1.2836e-06		0.50109	1.3837e-06		0.50107	1.0116e-07		0.50134	8.2716e-08		0.50106	1.7939e-07		0.50118	1.6714e-06		0.50097	1.2914e-06		0.501	1.6318e-06		0.50134	8.2716e-08		0.50113	1.3195e-07		0.50111	1.006e-07		0.50107	3.7644e-07		0.50117	2.7873e-07		0.50135	2.2489e-07		0.501	1.2674e-07
		0.5016	1.9697e-06		0.50149	1.2843e-06		0.5016	1.3837e-06		0.50164	9.4595e-08		0.50185	6.5113e-08		0.50156	1.6847e-07		0.5014	1.6599e-06		0.50154	1.2846e-06		0.50152	1.6437e-06		0.50185	6.5113e-08		0.50159	1.4614e-07		0.50132	1.3859e-07		0.50148	3.6691e-07		0.50167	2.8732e-07		0.50153	2.3441e-07		0.50121	1.3546e-07
		0.502	1.97e-06		0.50211	1.2849e-06		0.50199	1.4122e-06		0.50211	7.8638e-08		0.50229	6.4274e-08		0.50203	1.8075e-07		0.50206	1.6742e-06		0.50198	1.3208e-06		0.50207	1.6528e-06		0.50229	6.4274e-08		0.50199	1.482e-07		0.50186	1.1026e-07		0.50172	3.7482e-07		0.50213	2.8854e-07		0.50201	2.3921e-07		0.50181	1.3466e-07
		0.50233	1.9823e-06		0.50242	1.2866e-06		0.50244	1.3886e-06		0.50273	8.6211e-08		0.5027	7.7919e-08		0.50232	1.742e-07		0.50244	1.6674e-06		0.50243	1.2881e-06		0.5023	1.6484e-06		0.5027	7.7919e-08		0.50235	1.3943e-07		0.50248	1.0891e-07		0.5021	3.7357e-07		0.50268	2.8055e-07		0.50238	2.3761e-07		0.50239	1.2966e-07
		0.50303	2.0015e-06		0.50269	1.2945e-06		0.50288	1.4016e-06		0.50301	8.918e-08		0.50301	7.9409e-08		0.50274	1.755e-07		0.50258	1.6725e-06		0.50302	1.3201e-06		0.50287	1.6585e-06		0.50301	7.9409e-08		0.50294	1.4678e-07		0.50275	9.835e-08		0.50279	3.7165e-07		0.50295	2.9529e-07		0.50304	2.3397e-07		0.50271	1.2996e-07
		0.50308	1.9838e-06		0.50313	1.2786e-06		0.50328	1.3951e-06		0.50355	1.0844e-07		0.50372	8.5749e-08		0.50322	1.7839e-07		0.50338	1.6792e-06		0.50323	1.3046e-06		0.50302	1.6653e-06		0.50372	8.5749e-08		0.50334	1.4131e-07		0.50319	9.6188e-08		0.50324	3.737e-07		0.50338	2.9778e-07		0.50336	2.3157e-07		0.50302	1.2987e-07
		0.50381	1.9956e-06		0.50396	1.2784e-06		0.50387	1.3924e-06		0.5039	8.1219e-08		0.50419	7.4959e-08		0.50373	1.7525e-07		0.50384	1.6919e-06		0.50398	1.3301e-06		0.50363	1.6798e-06		0.50419	7.4959e-08		0.50383	1.5045e-07		0.50368	1.2272e-07		0.50378	3.857e-07		0.504	3.0495e-07		0.50398	2.4443e-07		0.50382	1.3959e-07
		0.50442	1.9983e-06		0.50418	1.2924e-06		0.50416	1.4058e-06		0.5044	8.6874e-08		0.50451	8.3919e-08		0.5042	1.7907e-07		0.50441	1.6921e-06		0.5042	1.3201e-06		0.504	1.6671e-06		0.50451	8.3919e-08		0.50418	1.3452e-07		0.50418	1.2401e-07		0.50427	3.7051e-07		0.50452	2.6761e-07		0.50425	2.2766e-07		0.50391	1.3115e-07
		0.50486	1.9797e-06		0.50477	1.3006e-06		0.50476	1.4104e-06		0.50478	8.4259e-08		0.50523	6.2916e-08		0.50486	1.6722e-07		0.5047	1.6903e-06		0.50476	1.3202e-06		0.50461	1.6761e-06		0.50523	6.2916e-08		0.50467	1.3887e-07		0.5047	1.0175e-07		0.50465	3.8612e-07		0.50475	2.6954e-07		0.5051	2.4693e-07		0.50425	1.3224e-07
		0.50537	1.9973e-06		0.50525	1.3055e-06		0.50519	1.4039e-06		0.50529	8.7124e-08		0.50546	8.2048e-08		0.50513	1.9008e-07		0.50529	1.7042e-06		0.50541	1.3326e-06		0.50512	1.6767e-06		0.50546	8.2048e-08		0.50505	1.3476e-07		0.50516	1.1147e-07		0.50512	3.9584e-07		0.50516	3.0253e-07		0.50526	2.5142e-07		0.50505	1.3164e-07
		0.50572	2.0142e-06		0.50568	1.3039e-06		0.50562	1.4172e-06		0.50605	8.7804e-08		0.50611	7.5426e-08		0.50579	1.8212e-07		0.50578	1.7129e-06		0.50577	1.3417e-06		0.50574	1.6968e-06		0.50611	7.5426e-08		0.50567	1.311e-07		0.50589	1.1899e-07		0.50578	4.0601e-07		0.50569	3.1337e-07		0.50591	2.4772e-07		0.50536	1.3105e-07
		0.50638	2.0036e-06		0.50631	1.2931e-06		0.50614	1.398e-06		0.50638	1.0404e-07		0.50655	6.0649e-08		0.50612	1.9657e-07		0.50636	1.7104e-06		0.50592	1.3345e-06		0.50603	1.6927e-06		0.50655	6.0649e-08		0.50613	1.3887e-07		0.50619	1.1765e-07		0.50612	3.8511e-07		0.50619	2.8468e-07		0.50623	2.2144e-07		0.50608	1.3666e-07
		0.5065	1.994e-06		0.50654	1.3131e-06		0.50654	1.409e-06		0.50684	9.0483e-08		0.50703	7.512e-08		0.50669	1.735e-07		0.50665	1.7181e-06		0.50674	1.3438e-06		0.50654	1.7035e-06		0.50703	7.512e-08		0.50656	1.3514e-07		0.50677	1.0547e-07		0.50654	3.8086e-07		0.50677	2.7885e-07		0.50676	2.6192e-07		0.50654	1.3589e-07
		0.5073	2.0072e-06		0.50723	1.3002e-06		0.50708	1.4202e-06		0.50731	8.8469e-08		0.50745	6.381e-08		0.50715	1.7993e-07		0.50709	1.7285e-06		0.50717	1.3592e-06		0.50695	1.7118e-06		0.50745	6.381e-08		0.50705	1.4101e-07		0.50705	1.1789e-07		0.50717	4.0033e-07		0.50696	2.7142e-07		0.50731	2.6677e-07		0.50682	1.336e-07
		0.50773	2.0097e-06		0.50761	1.3174e-06		0.50744	1.4257e-06		0.50776	9.4511e-08		0.50819	8.4759e-08		0.50772	1.8613e-07		0.50757	1.7363e-06		0.50773	1.3792e-06		0.50747	1.729e-06		0.50819	8.4759e-08		0.50761	1.4938e-07		0.50774	1.0454e-07		0.50774	4.178e-07		0.50765	3.0995e-07		0.50773	2.7249e-07		0.5075	1.3267e-07
		0.50831	2.0122e-06		0.50816	1.3023e-06		0.508	1.405e-06		0.50848	8.2563e-08		0.50838	7.5368e-08		0.50823	1.738e-07		0.50799	1.7349e-06		0.50801	1.3569e-06		0.50777	1.7186e-06		0.50838	7.5368e-08		0.50798	1.5089e-07		0.50815	9.9859e-08		0.50828	3.9389e-07		0.50804	2.9224e-07		0.50816	2.3074e-07		0.5077	1.2998e-07
		0.50856	2.0147e-06		0.50843	1.2971e-06		0.50853	1.4148e-06		0.50868	1.0791e-07		0.50898	8.1675e-08		0.50844	1.7624e-07		0.50857	1.7486e-06		0.50847	1.3557e-06		0.50857	1.7183e-06		0.50898	8.1675e-08		0.50839	1.2663e-07		0.50836	1.2085e-07		0.50851	3.8579e-07		0.50827	2.7159e-07		0.50869	2.3562e-07		0.50837	1.3455e-07
		0.50913	2.018e-06		0.50889	1.2995e-06		0.50897	1.4021e-06		0.50919	7.6944e-08		0.50928	7.2486e-08		0.50884	1.6675e-07		0.50903	1.7564e-06		0.50895	1.3649e-06		0.50878	1.7354e-06		0.50928	7.2486e-08		0.50916	1.3752e-07		0.50887	1.0756e-07		0.50893	3.8455e-07		0.50908	3.3248e-07		0.50904	2.444e-07		0.5087	1.3113e-07
		0.50948	2.0141e-06		0.50926	1.3128e-06		0.50943	1.4301e-06		0.50971	1.0513e-07		0.50998	7.5057e-08		0.5094	1.9648e-07		0.50952	1.7624e-06		0.5094	1.3759e-06		0.50933	1.7493e-06		0.50998	7.5057e-08		0.50954	1.408e-07		0.50961	1.2114e-07		0.5095	3.9884e-07		0.50949	2.8174e-07		0.50961	2.5044e-07		0.50927	1.3767e-07
		0.50989	2.0133e-06		0.50987	1.3162e-06		0.50986	1.4222e-06		0.51011	9.615e-08		0.51004	8.0415e-08		0.50979	1.801e-07		0.50985	1.7734e-06		0.5099	1.3897e-06		0.50979	1.7391e-06		0.51004	8.0415e-08		0.50984	1.4398e-07		0.5098	1.196e-07		0.50994	4.04e-07		0.50993	2.8846e-07		0.51006	2.5947e-07		0.50967	1.3107e-07
		0.51029	2.0157e-06		0.51029	1.3075e-06		0.5103	1.4264e-06		0.51073	9.482e-08		0.51055	7.6935e-08		0.51019	1.923e-07		0.51057	1.7842e-06		0.51033	1.3932e-06		0.51018	1.7546e-06		0.51055	7.6935e-08		0.51029	1.2781e-07		0.51024	1.0376e-07		0.51031	3.9084e-07		0.51028	3.0724e-07		0.51056	2.4664e-07		0.51011	1.4172e-07
		0.51066	2.0233e-06		0.51077	1.3219e-06		0.51073	1.4292e-06		0.51097	9.4145e-08		0.51126	7.4119e-08		0.51079	1.8034e-07		0.51072	1.7739e-06		0.5107	1.4002e-06		0.51054	1.7631e-06		0.51126	7.4119e-08		0.51069	1.3421e-07		0.5108	1.155e-07		0.51059	4.0898e-07		0.51079	3.1388e-07		0.51081	2.6734e-07		0.51049	1.3306e-07
		0.51133	2.0203e-06		0.51145	1.3219e-06		0.5113	1.4177e-06		0.51142	1.0522e-07		0.51155	8.0231e-08		0.51126	1.8317e-07		0.5115	1.7851e-06		0.51134	1.4265e-06		0.51105	1.7846e-06		0.51155	8.0231e-08		0.51123	1.4349e-07		0.51121	1.1911e-07		0.51138	4.0246e-07		0.51141	3.4509e-07		0.51121	2.6108e-07		0.51087	1.3687e-07
		0.51182	2.0154e-06		0.51173	1.3202e-06		0.51161	1.4255e-06		0.51206	9.6536e-08		0.51224	8.3904e-08		0.5117	1.8696e-07		0.51176	1.8e-06		0.5116	1.3865e-06		0.51178	1.7727e-06		0.51224	8.3904e-08		0.51167	1.2798e-07		0.51186	1.1512e-07		0.51158	4.0259e-07		0.51171	2.7942e-07		0.51191	2.4253e-07		0.51135	1.4125e-07
		0.51243	2.0279e-06		0.51239	1.3371e-06		0.51228	1.4313e-06		0.51245	1.0783e-07		0.51259	7.318e-08		0.51228	1.7762e-07		0.51232	1.8071e-06		0.51236	1.4122e-06		0.51213	1.7906e-06		0.51259	7.318e-08		0.51232	1.3357e-07		0.51219	1.038e-07		0.51246	4.3192e-07		0.51238	2.9219e-07		0.51229	2.5764e-07		0.51212	1.3641e-07
		0.51284	2.0281e-06		0.5127	1.3216e-06		0.5127	1.4441e-06		0.51298	9.8459e-08		0.51314	8.8125e-08		0.51287	1.8712e-07		0.51299	1.8264e-06		0.51264	1.4166e-06		0.51246	1.7881e-06		0.51314	8.8125e-08		0.51273	1.4583e-07		0.51281	1.0493e-07		0.51262	4.1934e-07		0.51268	3.0114e-07		0.51279	2.6425e-07		0.51256	1.3657e-07
		0.51335	2.0416e-06		0.51324	1.3394e-06		0.51323	1.4378e-06		0.51337	8.9287e-08		0.51358	7.8596e-08		0.51324	1.8963e-07		0.51325	1.8329e-06		0.51321	1.451e-06		0.51309	1.8058e-06		0.51358	7.8596e-08		0.51317	1.4183e-07		0.513	1.0097e-07		0.51313	4.2921e-07		0.51317	3.2501e-07		0.51329	2.7204e-07		0.51298	1.3484e-07
		0.5137	2.0445e-06		0.51371	1.3328e-06		0.51376	1.4333e-06		0.51392	9.4775e-08		0.51413	8.8812e-08		0.51365	1.8915e-07		0.51372	1.8382e-06		0.51362	1.4207e-06		0.51359	1.8037e-06		0.51413	8.8812e-08		0.51381	1.2699e-07		0.51376	1.1202e-07		0.51372	4.1846e-07		0.51352	3.167e-07		0.5139	2.3035e-07		0.51383	1.3249e-07
		0.51415	2.0479e-06		0.51406	1.3284e-06		0.51429	1.4276e-06		0.51412	9.3292e-08		0.51465	8.4723e-08		0.5142	1.7831e-07		0.51429	1.8652e-06		0.51404	1.4393e-06		0.51394	1.826e-06		0.51465	8.4723e-08		0.51409	1.4401e-07		0.514	1.2098e-07		0.51416	4.1831e-07		0.51415	3.1037e-07		0.51431	2.4442e-07		0.51388	1.348e-07
		0.51454	2.0378e-06		0.51454	1.3272e-06		0.51451	1.449e-06		0.51477	1.0803e-07		0.51508	8.81e-08		0.51437	1.9483e-07		0.51463	1.8571e-06		0.51456	1.4687e-06		0.51444	1.8375e-06		0.51508	8.81e-08		0.51462	1.2841e-07		0.5147	1.097e-07		0.5146	4.3056e-07		0.51454	3.1032e-07		0.51466	2.4828e-07		0.51436	1.4145e-07
		0.51507	2.0532e-06		0.515	1.3394e-06		0.51517	1.4487e-06		0.5152	1.0718e-07		0.51548	8.7435e-08		0.51506	1.7702e-07		0.51512	1.8755e-06		0.51511	1.4791e-06		0.51502	1.8614e-06		0.51548	8.7435e-08		0.51491	1.546e-07		0.51522	9.2283e-08		0.51519	4.4694e-07		0.51512	3.2406e-07		0.51522	2.926e-07		0.51478	1.4304e-07
		0.5157	2.0483e-06		0.51549	1.334e-06		0.51555	1.455e-06		0.51572	8.871e-08		0.516	8.8985e-08		0.51548	1.9041e-07		0.51557	1.8573e-06		0.51544	1.4649e-06		0.51549	1.8428e-06		0.516	8.8985e-08		0.51561	1.4461e-07		0.51542	1.0027e-07		0.51559	4.053e-07		0.51566	3.0013e-07		0.51571	2.5467e-07		0.51535	1.3277e-07
		0.51609	2.0423e-06		0.51603	1.3406e-06		0.51585	1.4418e-06		0.51647	9.3557e-08		0.51634	8.133e-08		0.5159	1.7854e-07		0.51607	1.8791e-06		0.51589	1.4773e-06		0.51588	1.8471e-06		0.51634	8.133e-08		0.51578	1.3198e-07		0.51607	1.1011e-07		0.51592	4.1547e-07		0.51602	3.0642e-07		0.51585	2.4593e-07		0.51577	1.35e-07
		0.51643	2.048e-06		0.51642	1.3383e-06		0.51663	1.4471e-06		0.51655	1.0252e-07		0.51668	8.2184e-08		0.51662	1.9242e-07		0.51644	1.9005e-06		0.51645	1.478e-06		0.5161	1.8583e-06		0.51668	8.2184e-08		0.51637	1.5498e-07		0.51651	1.1811e-07		0.51636	4.0894e-07		0.51637	3.1238e-07		0.51655	2.4454e-07		0.51626	1.3727e-07
		0.51689	2.0511e-06		0.51691	1.3561e-06		0.51668	1.4487e-06		0.51724	9.9486e-08		0.51729	8.5605e-08		0.5169	1.8142e-07		0.51699	1.9186e-06		0.51683	1.494e-06		0.51673	1.879e-06		0.51729	8.5605e-08		0.51689	1.4583e-07		0.5171	1.162e-07		0.51689	4.3255e-07		0.51694	3.339e-07		0.51736	2.7358e-07		0.5167	1.4281e-07
		0.51733	2.0439e-06		0.51751	1.3304e-06		0.51742	1.4593e-06		0.51761	1.0438e-07		0.51757	8.2136e-08		0.51742	1.8712e-07		0.51725	1.9114e-06		0.51727	1.4988e-06		0.51716	1.8768e-06		0.51757	8.2136e-08		0.51734	1.4267e-07		0.5172	1.0713e-07		0.51734	4.1925e-07		0.51723	2.953e-07		0.51757	2.5704e-07		0.51712	1.3764e-07
		0.51801	2.0552e-06		0.51793	1.3486e-06		0.51776	1.4497e-06		0.51826	9.2459e-08		0.51811	7.9933e-08		0.51783	1.8792e-07		0.51784	1.9239e-06		0.51787	1.5116e-06		0.5176	1.891e-06		0.51811	7.9933e-08		0.51783	1.5195e-07		0.51769	1.0731e-07		0.51772	4.4055e-07		0.5178	3.1647e-07		0.51789	2.7397e-07		0.51762	1.4124e-07
		0.5181	2.0614e-06		0.51824	1.3453e-06		0.51841	1.4473e-06		0.51856	1.0243e-07		0.51873	7.2701e-08		0.51827	1.9604e-07		0.51828	1.9322e-06		0.51836	1.5438e-06		0.51812	1.9058e-06		0.51873	7.2701e-08		0.51824	1.5031e-07		0.51819	1.0841e-07		0.51832	4.371e-07		0.51844	3.4045e-07		0.51835	2.6797e-07		0.51824	1.3581e-07
		0.51907	2.0716e-06		0.5187	1.3573e-06		0.51889	1.4542e-06		0.51895	9.3808e-08		0.51904	7.2692e-08		0.51889	1.7524e-07		0.51885	1.9446e-06		0.51867	1.5385e-06		0.51843	1.9268e-06		0.51904	7.2692e-08		0.51878	1.5609e-07		0.51889	1.1977e-07		0.51879	4.2892e-07		0.5188	3.4999e-07		0.51899	2.7424e-07		0.51849	1.4027e-07
		0.51914	2.0552e-06		0.51922	1.334e-06		0.5194	1.4625e-06		0.51943	9.9887e-08		0.51961	8.5145e-08		0.51909	2.0486e-07		0.51934	1.9437e-06		0.51915	1.5333e-06		0.51888	1.9222e-06		0.51961	8.5145e-08		0.51904	1.4404e-07		0.5191	9.9222e-08		0.51916	4.1897e-07		0.51926	3.0561e-07		0.51927	2.4962e-07		0.51892	1.3152e-07
		0.51974	2.0653e-06		0.51976	1.3601e-06		0.5197	1.4632e-06		0.52006	9.1273e-08		0.52003	9.1312e-08		0.51982	1.8807e-07		0.5197	1.9739e-06		0.51972	1.5287e-06		0.51947	1.9329e-06		0.52003	9.1312e-08		0.51958	1.498e-07		0.51957	1.0998e-07		0.51966	4.3168e-07		0.51971	3.2294e-07		0.51993	2.6905e-07		0.51946	1.4139e-07
		0.52008	2.0608e-06		0.52013	1.3649e-06		0.51997	1.4793e-06		0.52043	9.489e-08		0.52054	7.7261e-08		0.52006	1.8993e-07		0.52019	1.9719e-06		0.52003	1.5598e-06		0.51996	1.9473e-06		0.52054	7.7261e-08		0.5201	1.5032e-07		0.52021	1.1796e-07		0.5201	4.3867e-07		0.52012	3.0893e-07		0.52035	2.9329e-07		0.51997	1.4144e-07
		0.52085	2.0646e-06		0.52054	1.3619e-06		0.52072	1.4705e-06		0.5208	9.0437e-08		0.52089	7.8844e-08		0.52068	2.0816e-07		0.52063	1.999e-06		0.52075	1.5925e-06		0.52053	1.9671e-06		0.52089	7.8844e-08		0.52074	1.6007e-07		0.52065	1.1239e-07		0.52071	4.7607e-07		0.52075	3.2488e-07		0.52078	2.7791e-07		0.5204	1.4166e-07
		0.52097	2.0757e-06		0.5211	1.3524e-06		0.52102	1.457e-06		0.52133	9.462e-08		0.52146	7.5942e-08		0.52121	2.0404e-07		0.52127	2.0013e-06		0.52106	1.5776e-06		0.521	1.964e-06		0.52146	7.5942e-08		0.52118	1.4873e-07		0.52106	9.3188e-08		0.52089	4.2616e-07		0.52131	3.5428e-07		0.52124	2.735e-07		0.52091	1.3454e-07
		0.5214	2.0806e-06		0.52157	1.349e-06		0.52162	1.4617e-06		0.52173	1.1089e-07		0.52179	9.1141e-08		0.52175	1.8203e-07		0.52163	1.9991e-06		0.52134	1.5952e-06		0.52136	1.9966e-06		0.52179	9.1141e-08		0.52148	1.3271e-07		0.5217	1.0584e-07		0.52167	4.3588e-07		0.52141	3.4039e-07		0.52166	2.6234e-07		0.52123	1.3999e-07
		0.52214	2.0689e-06		0.52195	1.3559e-06		0.52198	1.4754e-06		0.52224	9.9473e-08		0.52228	7.733e-08		0.5222	1.9071e-07		0.52215	2.0391e-06		0.52199	1.6135e-06		0.52198	2.0052e-06		0.52228	7.733e-08		0.5221	1.5707e-07		0.52216	1.0985e-07		0.52192	4.4868e-07		0.52198	3.4376e-07		0.52217	2.8746e-07		0.52184	1.3881e-07
		0.52272	2.097e-06		0.52247	1.349e-06		0.52252	1.4856e-06		0.52288	1.1042e-07		0.52295	8.05e-08		0.52265	1.9773e-07		0.52257	2.0609e-06		0.52249	1.629e-06		0.5225	2.0324e-06		0.52295	8.05e-08		0.52247	1.4836e-07		0.52264	1.173e-07		0.52251	4.4193e-07		0.5226	3.8375e-07		0.52243	2.7934e-07		0.52237	1.4522e-07
		0.52313	2.0742e-06		0.52299	1.3629e-06		0.52293	1.4774e-06		0.52331	1.0101e-07		0.52334	7.0557e-08		0.52305	1.8874e-07		0.52304	2.0507e-06		0.52291	1.6291e-06		0.52298	2.0185e-06		0.52334	7.0557e-08		0.52306	1.4769e-07		0.52288	1.0607e-07		0.52297	4.5576e-07		0.52303	3.1189e-07		0.52313	2.8437e-07		0.52277	1.37e-07
		0.52368	2.0982e-06		0.5235	1.3644e-06		0.52351	1.4781e-06		0.5236	1.0935e-07		0.52383	7.1841e-08		0.52358	2.0281e-07		0.52342	2.0656e-06		0.52346	1.6459e-06		0.52331	2.0314e-06		0.52383	7.1841e-08		0.52353	1.593e-07		0.52346	1.1043e-07		0.52343	4.6798e-07		0.52345	3.4433e-07		0.52347	2.7661e-07		0.5232	1.3517e-07
		0.52415	2.0891e-06		0.52388	1.3531e-06		0.52388	1.4758e-06		0.5241	1.0834e-07		0.52423	8.6025e-08		0.52385	1.8684e-07		0.52391	2.0505e-06		0.52391	1.6649e-06		0.52382	2.0515e-06		0.52423	8.6025e-08		0.52406	1.4524e-07		0.52391	1.2499e-07		0.52381	4.4075e-07		0.52374	3.4358e-07		0.52387	2.596e-07		0.5236	1.3864e-07
		0.52431	2.1053e-06		0.52423	1.3654e-06		0.52447	1.4822e-06		0.52468	9.3593e-08		0.52472	8.4572e-08		0.52424	1.9668e-07		0.52429	2.1113e-06		0.52444	1.6784e-06		0.52405	2.0721e-06		0.52472	8.4572e-08		0.52441	1.574e-07		0.52426	1.2236e-07		0.52446	4.399e-07		0.52427	3.4183e-07		0.52461	2.8206e-07		0.5241	1.4237e-07
		0.52474	2.1039e-06		0.52487	1.371e-06		0.5249	1.4869e-06		0.52523	1.0257e-07		0.52526	8.7241e-08		0.52491	1.84e-07		0.5248	2.1019e-06		0.52482	1.6714e-06		0.52468	2.0793e-06		0.52526	8.7241e-08		0.52464	1.5675e-07		0.52475	1.2116e-07		0.52466	4.46e-07		0.52496	3.4478e-07		0.52503	2.7745e-07		0.52471	1.4149e-07
		0.52526	2.1017e-06		0.52539	1.3739e-06		0.52528	1.4849e-06		0.52552	1.054e-07		0.52568	7.532e-08		0.52529	2.0228e-07		0.52532	2.1361e-06		0.52536	1.7021e-06		0.52531	2.0977e-06		0.52568	7.532e-08		0.52518	1.4983e-07		0.52533	1.1413e-07		0.52513	4.6326e-07		0.52526	3.3936e-07		0.52537	2.8857e-07		0.52512	1.3748e-07
		0.52577	2.1109e-06		0.52566	1.3674e-06		0.52587	1.5062e-06		0.52596	1.0135e-07		0.52616	7.6348e-08		0.52554	1.8507e-07		0.52567	2.1423e-06		0.52574	1.7196e-06		0.52538	2.1096e-06		0.52616	7.6348e-08		0.52581	1.4114e-07		0.52561	1.1225e-07		0.52586	4.7744e-07		0.52583	3.562e-07		0.52577	3.0192e-07		0.52538	1.3841e-07
		0.52629	2.0933e-06		0.52629	1.3669e-06		0.52634	1.4919e-06		0.52634	9.8026e-08		0.52667	7.8052e-08		0.52639	2.0312e-07		0.52624	2.158e-06		0.52619	1.747e-06		0.52611	2.142e-06		0.52667	7.8052e-08		0.52621	1.4751e-07		0.52627	9.9446e-08		0.52623	4.8161e-07		0.52635	3.784e-07		0.52641	3.0478e-07		0.52617	1.3812e-07
		0.52686	2.109e-06		0.52673	1.3838e-06		0.52668	1.4863e-06		0.52684	1.0428e-07		0.52696	7.8621e-08		0.52694	1.9239e-07		0.52672	2.1603e-06		0.52682	1.7474e-06		0.52665	2.139e-06		0.52696	7.8621e-08		0.52684	1.4391e-07		0.52634	1.0217e-07		0.52681	4.6015e-07		0.52679	3.6031e-07		0.52667	2.6323e-07		0.52653	1.4203e-07
		0.52732	2.0996e-06		0.52719	1.368e-06		0.52718	1.4935e-06		0.52748	9.4621e-08		0.52756	7.4491e-08		0.52727	1.964e-07		0.52737	2.1849e-06		0.52724	1.7434e-06		0.52677	2.1599e-06		0.52756	7.4491e-08		0.52703	1.6482e-07		0.52718	1.198e-07		0.52712	4.6231e-07		0.52709	3.591e-07		0.52736	2.9362e-07		0.52687	1.417e-07
		0.52778	2.1006e-06		0.5276	1.3714e-06		0.5278	1.4987e-06		0.52779	1.096e-07		0.52812	8.2119e-08		0.52769	1.9394e-07		0.52775	2.2047e-06		0.52785	1.7797e-06		0.52762	2.1798e-06		0.52812	8.2119e-08		0.52764	1.5713e-07		0.52751	1.1382e-07		0.52764	4.8108e-07		0.52782	3.3819e-07		0.52783	2.8876e-07		0.52734	1.4251e-07
		0.52825	2.1174e-06		0.52814	1.3873e-06		0.52812	1.5025e-06		0.52834	1.0327e-07		0.52846	9.03e-08		0.52816	2.0279e-07		0.52813	2.2251e-06		0.5282	1.811e-06		0.52805	2.2086e-06		0.52846	9.03e-08		0.52804	1.5094e-07		0.5281	1.1571e-07		0.52825	4.8433e-07		0.52812	3.5214e-07		0.52826	3.0845e-07		0.52794	1.4121e-07
		0.52856	2.1298e-06		0.52834	1.3682e-06		0.52872	1.5137e-06		0.52892	1.042e-07		0.52916	7.6532e-08		0.52849	1.9336e-07		0.52875	2.2229e-06		0.52851	1.8284e-06		0.52862	2.2075e-06		0.52916	7.6532e-08		0.52878	1.5108e-07		0.52873	1.0896e-07		0.52869	4.7264e-07		0.52861	3.5359e-07		0.5289	2.933e-07		0.52831	1.4253e-07
		0.52919	2.1224e-06		0.52884	1.3775e-06		0.52913	1.5059e-06		0.52942	1.0331e-07		0.52943	8.6384e-08		0.5291	2.0609e-07		0.52916	2.261e-06		0.52913	1.8508e-06		0.52903	2.2347e-06		0.52943	8.6384e-08		0.52899	1.4639e-07		0.52912	1.1251e-07		0.5292	4.8195e-07		0.52904	3.6061e-07		0.52908	3.0421e-07		0.52887	1.3519e-07
		0.52957	2.119e-06		0.52934	1.3937e-06		0.52949	1.5136e-06		0.52997	9.6263e-08		0.52985	6.7197e-08		0.52968	2.1073e-07		0.52969	2.2797e-06		0.52971	1.8531e-06		0.52937	2.2562e-06		0.52985	6.7197e-08		0.52964	1.6861e-07		0.52941	1.284e-07		0.52957	4.8468e-07		0.5294	3.6091e-07		0.52974	2.9982e-07		0.52911	1.4208e-07
		0.53026	2.1227e-06		0.5301	1.3857e-06		0.53008	1.5072e-06		0.53028	1.0226e-07		0.53053	7.1288e-08		0.53031	2.0071e-07		0.53002	2.316e-06		0.52996	1.8921e-06		0.5302	2.3008e-06		0.53053	7.1288e-08		0.53025	1.6345e-07		0.53017	1.3384e-07		0.53021	5.0459e-07		0.53023	3.8253e-07		0.53017	3.532e-07		0.53005	1.4761e-07
		0.53043	2.1149e-06		0.53035	1.3773e-06		0.5305	1.5007e-06		0.53066	1.0788e-07		0.53089	8.2501e-08		0.53062	2.0149e-07		0.5306	2.3009e-06		0.53072	1.8934e-06		0.53058	2.2873e-06		0.53089	8.2501e-08		0.53041	1.6162e-07		0.53063	1.2508e-07		0.53034	4.8811e-07		0.53063	3.6114e-07		0.53076	3.0422e-07		0.53039	1.4055e-07
		0.53104	2.1241e-06		0.53112	1.4024e-06		0.53085	1.503e-06		0.53121	9.0507e-08		0.53145	9.019e-08		0.53094	1.9418e-07		0.53097	2.3091e-06		0.53083	1.908e-06		0.53083	2.2981e-06		0.53145	9.019e-08		0.53098	1.4924e-07		0.53106	1.1174e-07		0.53089	5.0492e-07		0.53118	3.5504e-07		0.53115	3.0562e-07		0.53074	1.4404e-07
		0.53135	2.1299e-06		0.53154	1.3894e-06		0.53153	1.5153e-06		0.53179	1.0333e-07		0.5318	8.5523e-08		0.53144	2.0947e-07		0.53159	2.3494e-06		0.53141	1.927e-06		0.5312	2.3169e-06		0.5318	8.5523e-08		0.53154	1.507e-07		0.53131	1.2253e-07		0.53147	4.7603e-07		0.53136	3.7155e-07		0.53167	3.1591e-07		0.53121	1.3882e-07
		0.53191	2.1153e-06		0.53198	1.3917e-06		0.53196	1.5019e-06		0.53207	1.0452e-07		0.53218	8.3757e-08		0.53188	1.88e-07		0.53196	2.37e-06		0.532	1.9558e-06		0.53182	2.3488e-06		0.53218	8.3757e-08		0.53196	1.5671e-07		0.53213	9.7382e-08		0.53188	4.7274e-07		0.53199	3.6759e-07		0.53206	3.0732e-07		0.53166	1.4558e-07
		0.53236	2.1457e-06		0.53249	1.3991e-06		0.53234	1.5201e-06		0.53258	1.1874e-07		0.53276	8.1474e-08		0.53253	2.0021e-07		0.53226	2.3881e-06		0.5324	1.9656e-06		0.53206	2.3584e-06		0.53276	8.1474e-08		0.53225	1.6751e-07		0.53226	1.1415e-07		0.53227	4.8109e-07		0.53252	3.7601e-07		0.53226	2.8196e-07		0.53215	1.3723e-07
		0.5327	2.1237e-06		0.53273	1.3933e-06		0.53279	1.5257e-06		0.53308	1.1537e-07		0.53309	9.1118e-08		0.53279	2.2002e-07		0.53279	2.4041e-06		0.53294	1.979e-06		0.53266	2.3937e-06		0.53309	9.1118e-08		0.53272	1.6213e-07		0.53271	1.2786e-07		0.53283	4.9982e-07		0.5328	3.635e-07		0.53285	3.1199e-07		0.53249	1.3828e-07
		0.53319	2.137e-06		0.53317	1.3912e-06		0.53309	1.5318e-06		0.53345	1.012e-07		0.53363	7.4551e-08		0.53321	2.0033e-07		0.53315	2.4341e-06		0.53325	2.012e-06		0.53314	2.4093e-06		0.53363	7.4551e-08		0.5332	1.5293e-07		0.5332	1.1913e-07		0.53315	5.1669e-07		0.53312	3.7974e-07		0.53347	3.27e-07		0.53297	1.4173e-07
		0.53366	2.1534e-06		0.53392	1.4054e-06		0.53368	1.5242e-06		0.53388	1.1206e-07		0.53442	9.3067e-08		0.5339	2.0265e-07		0.53368	2.4541e-06		0.53391	2.0627e-06		0.53355	2.4496e-06		0.53442	9.3067e-08		0.53389	1.7065e-07		0.5338	1.168e-07		0.53366	5.1595e-07		0.53379	4.0812e-07		0.534	3.2218e-07		0.53347	1.4327e-07
		0.53452	2.1463e-06		0.53416	1.3968e-06		0.53408	1.5299e-06		0.5344	9.9792e-08		0.53464	8.2772e-08		0.53449	2.025e-07		0.53426	2.4618e-06		0.53433	2.0684e-06		0.53426	2.4487e-06		0.53464	8.2772e-08		0.53423	1.4463e-07		0.53444	1.2162e-07		0.53424	5.031e-07		0.53415	3.9056e-07		0.53436	3.2446e-07		0.53403	1.3366e-07
		0.53496	2.15e-06		0.53479	1.3996e-06		0.53461	1.5188e-06		0.53495	1.119e-07		0.53525	8.2066e-08		0.53477	1.9641e-07		0.53489	2.4815e-06		0.53487	2.0898e-06		0.53464	2.4732e-06		0.53525	8.2066e-08		0.53483	1.5272e-07		0.53477	1.2381e-07		0.53469	5.1657e-07		0.53472	3.902e-07		0.53484	3.228e-07		0.5344	1.4173e-07
		0.53529	2.1423e-06		0.53514	1.4102e-06		0.53529	1.52e-06		0.53544	1.0626e-07		0.53567	9.1909e-08		0.53524	2.0326e-07		0.5354	2.5359e-06		0.53515	2.1078e-06		0.53497	2.4974e-06		0.53567	9.1909e-08		0.53539	1.5275e-07		0.53525	1.15e-07		0.53515	5.3152e-07		0.53518	3.6636e-07		0.53548	3.1362e-07		0.53499	1.44e-07
		0.53551	2.1535e-06		0.53578	1.3996e-06		0.53579	1.5339e-06		0.53585	1.1249e-07		0.53581	6.4636e-08		0.53593	1.935e-07		0.53557	2.5412e-06		0.53556	2.1476e-06		0.53544	2.5334e-06		0.53581	6.4636e-08		0.53579	1.6867e-07		0.53582	1.3019e-07		0.5354	5.496e-07		0.53561	3.925e-07		0.53588	3.4343e-07		0.53542	1.4671e-07
		0.53618	2.1468e-06		0.53593	1.4124e-06		0.53602	1.532e-06		0.53639	1.015e-07		0.53646	8.5358e-08		0.53606	2.0627e-07		0.53608	2.5535e-06		0.53626	2.176e-06		0.53585	2.5452e-06		0.53646	8.5358e-08		0.53602	1.5721e-07		0.53604	1.0189e-07		0.53619	5.0976e-07		0.53619	3.8508e-07		0.53614	3.4842e-07		0.53613	1.4448e-07
		0.5366	2.1629e-06		0.53667	1.4118e-06		0.53655	1.5395e-06		0.53674	1.1493e-07		0.53699	7.9656e-08		0.53651	1.9932e-07		0.53661	2.5912e-06		0.53658	2.1947e-06		0.53653	2.5738e-06		0.53699	7.9656e-08		0.53629	1.5185e-07		0.53658	1.127e-07		0.53658	5.3118e-07		0.53674	4.1284e-07		0.53681	3.32e-07		0.5365	1.4257e-07
		0.53714	2.1604e-06		0.53701	1.4211e-06		0.53708	1.5568e-06		0.5373	1.0272e-07		0.53736	7.2273e-08		0.53709	1.9325e-07		0.53723	2.6262e-06		0.53709	2.2111e-06		0.5368	2.5981e-06		0.53736	7.2273e-08		0.53707	1.4978e-07		0.5371	1.1465e-07		0.53711	5.303e-07		0.53711	4.1847e-07		0.53696	3.4209e-07		0.5368	1.3975e-07
		0.53747	2.1622e-06		0.53763	1.4137e-06		0.53762	1.5354e-06		0.5378	1.1002e-07		0.53812	9.1391e-08		0.53755	2.0278e-07		0.53762	2.6725e-06		0.53764	2.257e-06		0.53759	2.6449e-06		0.53812	9.1391e-08		0.53764	1.3782e-07		0.53762	1.089e-07		0.53741	5.4946e-07		0.53758	4.2369e-07		0.53767	3.5085e-07		0.53734	1.4458e-07
		0.53818	2.1581e-06		0.53787	1.4213e-06		0.53839	1.5405e-06		0.53827	9.4512e-08		0.5384	8.5957e-08		0.53819	2.0644e-07		0.53839	2.6754e-06		0.53818	2.2726e-06		0.53803	2.6455e-06		0.5384	8.5957e-08		0.53814	1.7907e-07		0.53783	1.1799e-07		0.53812	5.2383e-07		0.53791	3.6692e-07		0.53813	3.1813e-07		0.53802	1.4329e-07
		0.53848	2.1618e-06		0.53861	1.4143e-06		0.53862	1.5508e-06		0.53878	1.1079e-07		0.53863	7.9808e-08		0.5385	2.0279e-07		0.53848	2.7056e-06		0.53848	2.2988e-06		0.53839	2.6729e-06		0.53863	7.9808e-08		0.5385	1.6686e-07		0.5383	1.1589e-07		0.53844	5.4005e-07		0.53841	3.9001e-07		0.53868	3.4263e-07		0.53831	1.4625e-07
		0.5391	2.1706e-06		0.53886	1.4309e-06		0.53899	1.5497e-06		0.53919	1.2156e-07		0.53945	7.6359e-08		0.53903	2.0459e-07		0.53914	2.7165e-06		0.5391	2.3346e-06		0.53885	2.7078e-06		0.53945	7.6359e-08		0.53878	1.6907e-07		0.53897	1.2845e-07		0.53891	5.5277e-07		0.53899	4.0218e-07		0.53899	3.3138e-07		0.5386	1.4452e-07
		0.53949	2.1807e-06		0.53944	1.4285e-06		0.5394	1.5388e-06		0.53963	9.641e-08		0.53974	8.4534e-08		0.53958	2.0427e-07		0.53947	2.7484e-06		0.5394	2.3583e-06		0.53929	2.7475e-06		0.53974	8.4534e-08		0.53938	1.5769e-07		0.53945	1.0967e-07		0.53937	5.6802e-07		0.53943	4.2006e-07		0.53937	3.6878e-07		0.53915	1.4317e-07
		0.53993	2.1659e-06		0.53997	1.4224e-06		0.53981	1.5611e-06		0.54022	1.1372e-07		0.54025	6.4402e-08		0.53985	2.0264e-07		0.53979	2.7736e-06		0.53974	2.3747e-06		0.53969	2.7615e-06		0.54025	6.4402e-08		0.53991	1.5771e-07		0.53977	1.1669e-07		0.53976	5.2504e-07		0.53991	4.196e-07		0.54005	3.4381e-07		0.53963	1.4441e-07
		0.54034	2.1791e-06		0.54021	1.4368e-06		0.54042	1.5588e-06		0.54059	1.0474e-07		0.54091	8.7045e-08		0.54037	2.0098e-07		0.54049	2.8251e-06		0.54029	2.4154e-06		0.54013	2.7996e-06		0.54091	8.7045e-08		0.54033	1.6224e-07		0.5403	1.1885e-07		0.54022	5.5819e-07		0.54042	4.1578e-07		0.54054	3.5284e-07		0.54031	1.4437e-07
		0.54086	2.1794e-06		0.54059	1.444e-06		0.54081	1.5618e-06		0.54099	1.0955e-07		0.54111	8.3434e-08		0.54079	2.0153e-07		0.54077	2.8391e-06		0.54085	2.4414e-06		0.54068	2.8269e-06		0.54111	8.3434e-08		0.54077	1.5161e-07		0.54077	1.2308e-07		0.54066	5.7314e-07		0.541	4.0177e-07		0.54099	3.667e-07		0.54045	1.459e-07
		0.54125	2.1798e-06		0.54133	1.4519e-06		0.54148	1.5648e-06		0.54156	1.1787e-07		0.54174	9.6912e-08		0.5414	2.2435e-07		0.54115	2.8745e-06		0.5411	2.4911e-06		0.54106	2.8744e-06		0.54174	9.6912e-08		0.54128	1.6591e-07		0.54133	1.1505e-07		0.54136	6.0088e-07		0.54136	4.3721e-07		0.54163	3.9381e-07		0.54107	1.4757e-07
		0.54174	2.1889e-06		0.54174	1.4209e-06		0.54173	1.5757e-06		0.542	1.1302e-07		0.54224	9.0507e-08		0.54167	2.1864e-07		0.54194	2.8964e-06		0.54193	2.523e-06		0.5414	2.8855e-06		0.54224	9.0507e-08		0.54182	1.5946e-07		0.54171	1.2262e-07		0.54172	5.6052e-07		0.54176	4.279e-07		0.54192	3.6071e-07		0.54145	1.4103e-07
		0.54229	2.1873e-06		0.54207	1.4278e-06		0.54226	1.5758e-06		0.5425	1.1307e-07		0.54275	8.3844e-08		0.54224	1.9348e-07		0.54215	2.9295e-06		0.54227	2.5556e-06		0.5421	2.9239e-06		0.54275	8.3844e-08		0.54224	1.4677e-07		0.54231	1.1336e-07		0.5421	5.891e-07		0.54224	4.4918e-07		0.54244	3.6189e-07		0.54201	1.4038e-07
		0.54282	2.1815e-06		0.54271	1.4314e-06		0.54252	1.5771e-06		0.54283	1.1825e-07		0.54316	8.8701e-08		0.54262	2.1448e-07		0.54283	2.9596e-06		0.54263	2.5677e-06		0.54243	2.9565e-06		0.54316	8.8701e-08		0.54283	1.5682e-07		0.54286	1.3532e-07		0.54263	5.7051e-07		0.54277	4.4408e-07		0.54286	3.6642e-07		0.54235	1.4584e-07
		0.54317	2.1989e-06		0.54316	1.4479e-06		0.54323	1.5742e-06		0.54334	1.134e-07		0.54353	8.4551e-08		0.54329	2.1672e-07		0.54333	3.0082e-06		0.54327	2.6275e-06		0.54301	3.0133e-06		0.54353	8.4551e-08		0.54309	1.7084e-07		0.54311	1.3373e-07		0.54325	6.0815e-07		0.54323	4.4091e-07		0.54316	4.0824e-07		0.54301	1.4746e-07
		0.54365	2.2027e-06		0.54355	1.4367e-06		0.54364	1.5836e-06		0.5437	1.116e-07		0.54399	8.9834e-08		0.54358	2.0571e-07		0.54352	3.0255e-06		0.54376	2.6601e-06		0.54339	3.0255e-06		0.54399	8.9834e-08		0.54385	1.5144e-07		0.54351	1.1487e-07		0.54368	6.1093e-07		0.54382	4.4593e-07		0.54358	3.8062e-07		0.54354	1.4264e-07
		0.54421	2.2064e-06		0.54419	1.4462e-06		0.5441	1.5848e-06		0.54438	1.0941e-07		0.54438	9.1468e-08		0.54416	2.1588e-07		0.54421	3.069e-06		0.54404	2.7009e-06		0.54394	3.0684e-06		0.54438	9.1468e-08		0.54409	1.6899e-07		0.54401	1.1206e-07		0.54401	5.9216e-07		0.54426	4.6933e-07		0.544	3.8934e-07		0.54367	1.4524e-07
		0.54478	2.2038e-06		0.54447	1.4447e-06		0.54474	1.589e-06		0.54484	1.1448e-07		0.54527	8.996e-08		0.54458	1.9739e-07		0.54498	3.1095e-06		0.54466	2.7338e-06		0.54463	3.1091e-06		0.54527	8.996e-08		0.54452	1.7051e-07		0.54462	1.1464e-07		0.54472	6.0699e-07		0.54465	4.6487e-07		0.54478	3.9414e-07		0.54436	1.4785e-07
		0.54502	2.2302e-06		0.54534	1.4602e-06		0.54514	1.5952e-06		0.54535	9.857e-08		0.54554	9.0383e-08		0.54519	2.1117e-07		0.5451	3.1776e-06		0.54534	2.7913e-06		0.545	3.1678e-06		0.54554	9.0383e-08		0.54504	1.5785e-07		0.5452	1.2553e-07		0.5453	6.115e-07		0.54531	4.8302e-07		0.54519	4.1709e-07		0.54497	1.4895e-07
		0.54549	2.2026e-06		0.5456	1.4376e-06		0.54558	1.5865e-06		0.54586	1.1053e-07		0.54588	7.8327e-08		0.54573	2.1139e-07		0.54553	3.1905e-06		0.54557	2.8052e-06		0.54549	3.1759e-06		0.54588	7.8327e-08		0.54552	1.5528e-07		0.54562	1.2899e-07		0.54548	5.9318e-07		0.54564	4.6657e-07		0.54556	3.8092e-07		0.54529	1.448e-07
		0.54601	2.2198e-06		0.54617	1.461e-06		0.54605	1.5981e-06		0.54626	1.1614e-07		0.54644	8.1694e-08		0.54602	2.1524e-07		0.54609	3.2176e-06		0.54612	2.8277e-06		0.54592	3.2076e-06		0.54644	8.1694e-08		0.54611	1.7354e-07		0.54623	1.3607e-07		0.54612	6.0803e-07		0.54614	4.5277e-07		0.54609	3.9237e-07		0.54574	1.4796e-07
		0.54652	2.2117e-06		0.54634	1.4664e-06		0.54643	1.5886e-06		0.54691	1.093e-07		0.54689	8.1731e-08		0.54641	2.0966e-07		0.54661	3.2659e-06		0.54663	2.8854e-06		0.5462	3.2491e-06		0.54689	8.1731e-08		0.54652	1.6799e-07		0.54646	1.2016e-07		0.54629	6.4004e-07		0.54643	4.6509e-07		0.54666	4.3165e-07		0.54617	1.4685e-07
		0.54684	2.2163e-06		0.54687	1.4519e-06		0.54686	1.6003e-06		0.54708	1.3113e-07		0.54742	8.5517e-08		0.54679	2.1671e-07		0.54678	3.3099e-06		0.547	2.9302e-06		0.54677	3.2933e-06		0.54742	8.5517e-08		0.547	1.6561e-07		0.54708	1.3007e-07		0.54695	6.2445e-07		0.54682	4.7697e-07		0.5471	4.1039e-07		0.54681	1.4317e-07
		0.54758	2.2296e-06		0.5474	1.4644e-06		0.54737	1.5963e-06		0.54754	1.0875e-07		0.54761	7.3172e-08		0.5472	1.9813e-07		0.54733	3.3345e-06		0.54756	2.9487e-06		0.54745	3.328e-06		0.54761	7.3172e-08		0.54733	1.7528e-07		0.54727	1.1802e-07		0.5473	6.2101e-07		0.54749	4.7185e-07		0.54751	3.9017e-07		0.54722	1.4562e-07
		0.54773	2.21e-06		0.54778	1.4587e-06		0.54802	1.593e-06		0.54795	1.1296e-07		0.54819	9.0654e-08		0.54776	2.1184e-07		0.54771	3.3663e-06		0.54799	2.9961e-06		0.54759	3.3731e-06		0.54819	9.0654e-08		0.5478	1.6233e-07		0.54784	1.231e-07		0.54788	6.3817e-07		0.54794	4.762e-07		0.54791	4.2811e-07		0.54753	1.4495e-07
		0.54822	2.2095e-06		0.54826	1.469e-06		0.54832	1.5926e-06		0.5483	1.1687e-07		0.54879	8.2037e-08		0.54846	2.0284e-07		0.54819	3.4266e-06		0.54824	3.0496e-06		0.5481	3.4169e-06		0.54879	8.2037e-08		0.54832	1.7271e-07		0.54833	1.2984e-07		0.54816	6.4998e-07		0.54858	4.818e-07		0.54834	4.3967e-07		0.54809	1.4777e-07
		0.54907	2.2248e-06		0.54882	1.4611e-06		0.54869	1.594e-06		0.54906	1.0194e-07		0.54911	8.2408e-08		0.54879	2.195e-07		0.54875	3.4881e-06		0.54862	3.1157e-06		0.54868	3.4672e-06		0.54911	8.2408e-08		0.54883	1.7285e-07		0.54875	1.4162e-07		0.54876	6.9345e-07		0.54896	5.1234e-07		0.54915	4.6766e-07		0.54855	1.5042e-07
		0.54928	2.221e-06		0.54914	1.4685e-06		0.54936	1.6076e-06		0.54937	1.2135e-07		0.54953	8.4104e-08		0.54933	2.0929e-07		0.54934	3.4832e-06		0.54933	3.1533e-06		0.549	3.499e-06		0.54953	8.4104e-08		0.54901	1.5876e-07		0.54912	1.1611e-07		0.54909	6.4907e-07		0.54926	4.9263e-07		0.54954	4.4865e-07		0.54901	1.4352e-07
		0.54962	2.2286e-06		0.54944	1.468e-06		0.54979	1.5999e-06		0.55003	1.2312e-07		0.5499	8.801e-08		0.54972	2.1637e-07		0.54979	3.5455e-06		0.54983	3.1975e-06		0.54946	3.5414e-06		0.5499	8.801e-08		0.54963	1.7465e-07		0.54977	1.1248e-07		0.54969	6.5826e-07		0.5496	5.2241e-07		0.54984	4.3898e-07		0.54957	1.4611e-07
		0.55032	2.226e-06		0.55039	1.476e-06		0.55015	1.5997e-06		0.55044	1.1155e-07		0.55053	7.5051e-08		0.55013	2.0995e-07		0.55011	3.5844e-06		0.54999	3.2555e-06		0.55013	3.5897e-06		0.55053	7.5051e-08		0.55003	1.5189e-07		0.55027	1.0233e-07		0.55007	6.6894e-07		0.55014	5.1337e-07		0.55039	4.199e-07		0.54995	1.4631e-07
		0.5508	2.2355e-06		0.55062	1.4796e-06		0.55066	1.6098e-06		0.551	1.0835e-07		0.55109	9.8374e-08		0.55084	2.0679e-07		0.55061	3.6328e-06		0.5508	3.3014e-06		0.55046	3.642e-06		0.55109	9.8374e-08		0.5506	1.6365e-07		0.55047	1.2249e-07		0.55073	6.9279e-07		0.55051	5.3282e-07		0.55068	4.8576e-07		0.55046	1.496e-07
		0.55099	2.2396e-06		0.55121	1.4834e-06		0.55106	1.616e-06		0.55135	1.1482e-07		0.55138	7.2794e-08		0.55127	2.203e-07		0.55113	3.6869e-06		0.55119	3.3276e-06		0.55109	3.6838e-06		0.55138	7.2794e-08		0.55102	1.6221e-07		0.55105	1.1859e-07		0.55112	7.1824e-07		0.55105	4.8302e-07		0.55105	4.6299e-07		0.55093	1.4655e-07
		0.55165	2.2316e-06		0.55167	1.4775e-06		0.55164	1.6142e-06		0.55168	1.1449e-07		0.55195	8.9877e-08		0.55159	2.1156e-07		0.55156	3.7279e-06		0.55165	3.4045e-06		0.55109	3.7366e-06		0.55195	8.9877e-08		0.5515	1.5825e-07		0.55148	1.236e-07		0.55154	7.2478e-07		0.55149	5.248e-07		0.55163	4.999e-07		0.55131	1.5056e-07
		0.55221	2.2472e-06		0.55198	1.4876e-06		0.55205	1.6092e-06		0.55205	1.2431e-07		0.55238	9.7321e-08		0.55212	2.11e-07		0.55197	3.765e-06		0.55202	3.4526e-06		0.55192	3.7827e-06		0.55238	9.7321e-08		0.5523	1.6448e-07		0.55205	1.1909e-07		0.55201	7.0679e-07		0.55196	5.5917e-07		0.55208	4.6806e-07		0.55198	1.4599e-07
		0.55286	2.2613e-06		0.55242	1.4814e-06		0.55262	1.6206e-06		0.5529	1.1749e-07		0.55291	8.6539e-08		0.55263	2.1382e-07		0.55262	3.831e-06		0.55258	3.5172e-06		0.55245	3.847e-06		0.55291	8.6539e-08		0.55245	1.6389e-07		0.55249	1.2054e-07		0.55274	7.3465e-07		0.55258	5.7371e-07		0.55285	4.9989e-07		0.55221	1.5089e-07
		0.55302	2.2468e-06		0.55289	1.4809e-06		0.55298	1.6295e-06		0.55315	1.0671e-07		0.55337	8.3578e-08		0.55314	2.18e-07		0.55293	3.874e-06		0.55301	3.5376e-06		0.55297	3.8874e-06		0.55337	8.3578e-08		0.55282	1.5717e-07		0.55283	1.1697e-07		0.55301	7.0852e-07		0.55285	5.4557e-07		0.5528	4.647e-07		0.5529	1.4712e-07
		0.5534	2.2568e-06		0.55332	1.4936e-06		0.55341	1.636e-06		0.55352	1.1039e-07		0.5536	8.839e-08		0.55345	2.087e-07		0.55343	3.9285e-06		0.55342	3.5968e-06		0.55347	3.9399e-06		0.5536	8.839e-08		0.55337	1.7134e-07		0.55331	1.0999e-07		0.5535	7.2372e-07		0.55358	5.4736e-07		0.55365	4.851e-07		0.55325	1.4865e-07
		0.55403	2.2439e-06		0.55363	1.4888e-06		0.55376	1.6317e-06		0.55408	1.1696e-07		0.55427	9.0837e-08		0.55378	2.0387e-07		0.55402	3.9664e-06		0.55377	3.6477e-06		0.55356	3.9825e-06		0.55427	9.0837e-08		0.55372	1.6941e-07		0.55376	1.3294e-07		0.55407	7.548e-07		0.55387	5.5792e-07		0.55401	5.1487e-07		0.55398	1.5009e-07
		0.55426	2.2554e-06		0.55432	1.4981e-06		0.55452	1.6328e-06		0.5545	1.1513e-07		0.55483	9.3852e-08		0.55426	2.0292e-07		0.55447	4.0229e-06		0.55448	3.7157e-06		0.55405	4.0467e-06		0.55483	9.3852e-08		0.55431	1.6194e-07		0.55428	1.2555e-07		0.55414	7.6757e-07		0.55427	5.8501e-07		0.55444	5.2516e-07		0.55414	1.4946e-07
		0.55481	2.2724e-06		0.55479	1.4915e-06		0.55482	1.6322e-06		0.55497	1.195e-07		0.55509	9.1947e-08		0.55479	2.0264e-07		0.55482	4.0598e-06		0.5547	3.748e-06		0.55466	4.0899e-06		0.55509	9.1947e-08		0.55484	1.7529e-07		0.55493	1.2424e-07		0.55472	7.5684e-07		0.55463	5.7727e-07		0.55479	5.0813e-07		0.55468	1.4705e-07
		0.55533	2.2604e-06		0.55525	1.4936e-06		0.55534	1.6422e-06		0.55551	9.9405e-08		0.55553	8.6223e-08		0.5554	2.1712e-07		0.55531	4.1297e-06		0.55531	3.8265e-06		0.55505	4.1571e-06		0.55553	8.6223e-08		0.55526	1.672e-07		0.55514	1.3511e-07		0.55525	7.7424e-07		0.55509	5.929e-07		0.55544	5.1633e-07		0.55501	1.4716e-07
		0.55574	2.2689e-06		0.55583	1.4932e-06		0.55568	1.6247e-06		0.55588	1.1756e-07		0.55608	9.78e-08		0.55583	2.1662e-07		0.55565	4.1991e-06		0.55579	3.8953e-06		0.55555	4.2195e-06		0.55608	9.78e-08		0.5558	1.7023e-07		0.55582	1.4444e-07		0.55559	7.9711e-07		0.55576	5.9594e-07		0.55594	5.1203e-07		0.5555	1.5167e-07
		0.5563	2.2702e-06		0.55622	1.4915e-06		0.55638	1.6414e-06		0.55644	1.1771e-07		0.55662	9.765e-08		0.55614	2.2033e-07		0.55629	4.2443e-06		0.55649	3.9533e-06		0.55607	4.2939e-06		0.55662	9.765e-08		0.55643	1.6986e-07		0.55625	1.1443e-07		0.55624	8.0237e-07		0.55628	6.2695e-07		0.5563	5.6225e-07		0.5558	1.5617e-07
		0.55659	2.2793e-06		0.55686	1.4956e-06		0.55667	1.6533e-06		0.55705	1.1095e-07		0.55695	8.0966e-08		0.55673	2.0553e-07		0.55674	4.3078e-06		0.55685	4.0033e-06		0.55658	4.3309e-06		0.55695	8.0966e-08		0.55689	1.6634e-07		0.5568	1.3041e-07		0.55659	8.1555e-07		0.55666	6.1285e-07		0.55681	5.4735e-07		0.55664	1.5097e-07
		0.55711	2.2745e-06		0.55686	1.4987e-06		0.55733	1.6487e-06		0.55729	1.1054e-07		0.5575	9.4238e-08		0.55711	2.2976e-07		0.55725	4.343e-06		0.55705	4.0749e-06		0.55706	4.3948e-06		0.5575	9.4238e-08		0.55699	1.6301e-07		0.55719	1.178e-07		0.55718	8.3551e-07		0.55729	6.3538e-07		0.55714	5.4629e-07		0.55699	1.5027e-07
		0.55771	2.2732e-06		0.55771	1.4955e-06		0.55777	1.6502e-06		0.55782	1.2843e-07		0.55794	7.5555e-08		0.5578	2.1095e-07		0.55761	4.4239e-06		0.55782	4.1234e-06		0.55751	4.4534e-06		0.55794	7.5555e-08		0.55762	1.6446e-07		0.55772	1.2487e-07		0.55757	8.2026e-07		0.55751	6.5938e-07		0.55747	5.7338e-07		0.55733	1.4812e-07
		0.55825	2.2801e-06		0.55809	1.5084e-06		0.55826	1.643e-06		0.55827	1.2138e-07		0.5583	8.566e-08		0.55822	2.2286e-07		0.55797	4.4921e-06		0.55818	4.1911e-06		0.55794	4.5311e-06		0.5583	8.566e-08		0.55817	1.6955e-07		0.5581	1.2983e-07		0.55823	8.4787e-07		0.5579	6.6537e-07		0.55807	5.8846e-07		0.55797	1.5205e-07
		0.55852	2.265e-06		0.55838	1.5143e-06		0.55849	1.6502e-06		0.55872	1.014e-07		0.55891	8.5066e-08		0.55872	2.1799e-07		0.55858	4.555e-06		0.55857	4.2483e-06		0.55826	4.5942e-06		0.55891	8.5066e-08		0.55874	1.6537e-07		0.55859	1.3289e-07		0.55854	8.4968e-07		0.55838	6.6633e-07		0.55869	5.8287e-07		0.55827	1.5018e-07
		0.55911	2.2833e-06		0.55919	1.513e-06		0.55887	1.6559e-06		0.55924	1.1664e-07		0.55948	8.5827e-08		0.55905	2.0794e-07		0.55887	4.6221e-06		0.55913	4.343e-06		0.559	4.6611e-06		0.55948	8.5827e-08		0.55908	1.6803e-07		0.55905	1.4761e-07		0.55913	8.9329e-07		0.55907	6.7294e-07		0.55921	6.0125e-07		0.55875	1.5337e-07
		0.55942	2.2954e-06		0.55957	1.5233e-06		0.55941	1.6618e-06		0.55969	1.111e-07		0.55984	7.618e-08		0.55949	1.9787e-07		0.55964	4.6721e-06		0.55949	4.4104e-06		0.55934	4.723e-06		0.55984	7.618e-08		0.55978	1.6408e-07		0.55958	1.1898e-07		0.55932	9.0192e-07		0.55963	6.9833e-07		0.55968	6.2506e-07		0.55925	1.5529e-07
		0.56009	2.2937e-06		0.56006	1.5086e-06		0.56012	1.6773e-06		0.56037	1.1846e-07		0.56053	8.8243e-08		0.56009	2.2349e-07		0.56008	4.7728e-06		0.56009	4.4876e-06		0.56	4.8258e-06		0.56053	8.8243e-08		0.56008	1.8035e-07		0.56018	1.3395e-07		0.56017	9.139e-07		0.56001	7.4861e-07		0.56014	6.4288e-07		0.56002	1.5692e-07
		0.56071	2.304e-06		0.56064	1.5159e-06		0.56044	1.663e-06		0.56079	1.0999e-07		0.56091	9.6238e-08		0.56069	2.1215e-07		0.56064	4.8066e-06		0.56051	4.5388e-06		0.56033	4.8706e-06		0.56091	9.6238e-08		0.56047	1.7746e-07		0.5606	1.1223e-07		0.56046	9.0856e-07		0.56047	7.0976e-07		0.56065	6.0321e-07		0.56035	1.4481e-07
		0.56077	2.3003e-06		0.56107	1.5152e-06		0.56092	1.6578e-06		0.56125	9.9659e-08		0.56134	9.5935e-08		0.56113	2.2758e-07		0.56116	4.8909e-06		0.56075	4.6011e-06		0.56094	4.9352e-06		0.56134	9.5935e-08		0.5611	1.7976e-07		0.56105	1.2988e-07		0.56092	9.2293e-07		0.56111	6.9995e-07		0.56113	6.2029e-07		0.56078	1.4885e-07
		0.56149	2.306e-06		0.56137	1.5251e-06		0.5616	1.6726e-06		0.56171	1.1755e-07		0.5621	9.4195e-08		0.56145	2.2852e-07		0.56144	4.9475e-06		0.56149	4.6874e-06		0.56129	5.0058e-06		0.5621	9.4195e-08		0.56139	1.6761e-07		0.56127	1.3407e-07		0.56132	9.2718e-07		0.56148	7.1443e-07		0.56164	6.3841e-07		0.56125	1.5417e-07
		0.56184	2.2972e-06		0.56199	1.526e-06		0.56176	1.678e-06		0.56216	1.167e-07		0.5623	8.1346e-08		0.56188	2.2039e-07		0.56171	5.0153e-06		0.56192	4.7767e-06		0.56177	5.082e-06		0.5623	8.1346e-08		0.56188	1.7903e-07		0.56216	1.4041e-07		0.56197	9.8515e-07		0.56208	7.4216e-07		0.56193	6.651e-07		0.56166	1.5033e-07
		0.5624	2.2985e-06		0.56228	1.526e-06		0.56227	1.6776e-06		0.56255	1.2792e-07		0.56276	9.0372e-08		0.56239	2.2556e-07		0.56243	5.0691e-06		0.56225	4.836e-06		0.56227	5.1421e-06		0.56276	9.0372e-08		0.56223	1.7555e-07		0.56233	1.3248e-07		0.56226	9.6926e-07		0.56239	7.6149e-07		0.56245	6.6091e-07		0.56219	1.4951e-07
		0.56286	2.3216e-06		0.56286	1.5341e-06		0.56286	1.6973e-06		0.56296	1.1272e-07		0.56314	8.796e-08		0.56266	2.2092e-07		0.56294	5.1652e-06		0.56288	4.9046e-06		0.56267	5.2267e-06		0.56314	8.796e-08		0.56271	1.6522e-07		0.56276	1.3802e-07		0.56285	9.7046e-07		0.56271	7.7397e-07		0.56286	7.0585e-07		0.56247	1.4934e-07
		0.56329	2.3071e-06		0.56326	1.5319e-06		0.56327	1.7024e-06		0.56336	1.179e-07		0.56359	9.4286e-08		0.56336	2.2396e-07		0.56331	5.2355e-06		0.56322	4.9919e-06		0.56323	5.2994e-06		0.56359	9.4286e-08		0.56346	1.8026e-07		0.56344	1.3036e-07		0.56322	9.9227e-07		0.56332	7.9838e-07		0.56343	6.948e-07		0.56305	1.514e-07
		0.56381	2.3178e-06		0.56395	1.5407e-06		0.56389	1.6962e-06		0.56389	1.2019e-07		0.56399	8.8333e-08		0.5638	2.1517e-07		0.56373	5.3261e-06		0.56392	5.0908e-06		0.56371	5.3998e-06		0.56399	8.8333e-08		0.56383	1.7563e-07		0.56383	1.2666e-07		0.56377	1.0563e-06		0.56388	8.0472e-07		0.56405	7.2829e-07		0.56344	1.55e-07
		0.56427	2.3113e-06		0.56403	1.5331e-06		0.56445	1.6949e-06		0.56443	1.2838e-07		0.56473	1.0138e-07		0.56428	2.2721e-07		0.56428	5.3694e-06		0.56415	5.1423e-06		0.56422	5.4642e-06		0.56473	1.0138e-07		0.56426	1.7023e-07		0.56422	1.3267e-07		0.5644	1.0326e-06		0.5643	7.8431e-07		0.56439	7.0423e-07		0.56393	1.4965e-07
		0.56469	2.3366e-06		0.56459	1.5509e-06		0.5648	1.7054e-06		0.56493	1.159e-07		0.5649	9.775e-08		0.56475	2.3221e-07		0.56482	5.4752e-06		0.56466	5.2384e-06		0.56462	5.5388e-06		0.5649	9.775e-08		0.56477	1.7892e-07		0.56456	1.3369e-07		0.56459	1.062e-06		0.56475	8.4022e-07		0.56471	7.267e-07		0.56427	1.5055e-07
		0.56514	2.321e-06		0.56504	1.5202e-06		0.56511	1.7088e-06		0.56523	1.1959e-07		0.56542	8.6113e-08		0.56512	2.2714e-07		0.56501	5.5512e-06		0.56513	5.2953e-06		0.56527	5.6177e-06		0.56542	8.6113e-08		0.56511	1.8099e-07		0.56526	1.2087e-07		0.56511	1.1012e-06		0.56531	8.7374e-07		0.56521	7.4117e-07		0.56477	1.4971e-07
		0.56553	2.3377e-06		0.56569	1.5364e-06		0.56572	1.7056e-06		0.56592	1.143e-07		0.56601	8.4659e-08		0.56569	2.21e-07		0.56569	5.6393e-06		0.5656	5.4176e-06		0.56565	5.7148e-06		0.56601	8.4659e-08		0.56592	1.7721e-07		0.56576	1.2229e-07		0.56545	1.0945e-06		0.5658	8.8498e-07		0.56582	7.6024e-07		0.56548	1.5294e-07
		0.56597	2.3299e-06		0.56626	1.5511e-06		0.56617	1.6842e-06		0.5663	1.3394e-07		0.56642	9.042e-08		0.56618	2.1864e-07		0.56622	5.7185e-06		0.56609	5.4825e-06		0.566	5.7934e-06		0.56642	9.042e-08		0.56595	1.6258e-07		0.5662	1.3486e-07		0.56603	1.1195e-06		0.56633	8.807e-07		0.5663	7.6019e-07		0.56554	1.5185e-07
		0.5666	2.3352e-06		0.56647	1.549e-06		0.56651	1.6902e-06		0.56691	1.0782e-07		0.567	8.7976e-08		0.56663	2.265e-07		0.56669	5.7852e-06		0.56634	5.5738e-06		0.56651	5.8933e-06		0.567	8.7976e-08		0.56652	1.7902e-07		0.56673	1.3388e-07		0.5667	1.1626e-06		0.56674	8.9004e-07		0.56666	8.0658e-07		0.56633	1.5429e-07
		0.56711	2.3559e-06		0.56703	1.5577e-06		0.56716	1.7157e-06		0.56728	1.2079e-07		0.56732	9.9804e-08		0.56707	2.2179e-07		0.56699	5.8901e-06		0.56715	5.6931e-06		0.5668	5.9738e-06		0.56732	9.9804e-08		0.5669	1.7678e-07		0.56703	1.2595e-07		0.56689	1.1813e-06		0.56719	9.4125e-07		0.56723	8.1887e-07		0.56677	1.5549e-07
		0.5678	2.3571e-06		0.56757	1.5664e-06		0.56745	1.7154e-06		0.56788	1.2863e-07		0.56787	8.7365e-08		0.56759	2.2552e-07		0.56757	5.9891e-06		0.56754	5.7889e-06		0.56751	6.0781e-06		0.56787	8.7365e-08		0.56756	1.7564e-07		0.56744	1.2961e-07		0.56746	1.2031e-06		0.56769	9.5881e-07		0.56769	8.7014e-07		0.56735	1.5567e-07
		0.56791	2.3574e-06		0.56804	1.5527e-06		0.56809	1.7066e-06		0.56825	1.1891e-07		0.56844	8.234e-08		0.56803	2.1767e-07		0.56813	6.0536e-06		0.56802	5.8518e-06		0.56798	6.1448e-06		0.56844	8.234e-08		0.56783	1.7256e-07		0.56782	1.3915e-07		0.56777	1.2004e-06		0.56806	9.5799e-07		0.56801	8.2995e-07		0.56769	1.503e-07
		0.5688	2.3563e-06		0.56842	1.5503e-06		0.5686	1.7253e-06		0.56864	1.1989e-07		0.56862	8.8979e-08		0.56866	2.2852e-07		0.56837	6.1481e-06		0.56844	5.922e-06		0.56842	6.24e-06		0.56862	8.8979e-08		0.5684	1.7005e-07		0.56851	1.2885e-07		0.56856	1.2414e-06		0.56859	9.8849e-07		0.56853	8.6082e-07		0.5683	1.5545e-07
		0.56912	2.3588e-06		0.56884	1.5553e-06		0.56922	1.7035e-06		0.56923	1.1806e-07		0.56923	9.4497e-08		0.5688	2.1958e-07		0.56879	6.2444e-06		0.56899	6.0304e-06		0.5688	6.3332e-06		0.56923	9.4497e-08		0.56895	1.6866e-07		0.569	1.3706e-07		0.56895	1.271e-06		0.56892	9.7878e-07		0.56907	8.8561e-07		0.56862	1.5372e-07
		0.56932	2.3698e-06		0.56943	1.5633e-06		0.56936	1.7275e-06		0.56958	1.3438e-07		0.56978	1.0591e-07		0.56932	2.3293e-07		0.56958	6.3281e-06		0.56935	6.1435e-06		0.56923	6.4429e-06		0.56978	1.0591e-07		0.56951	1.8002e-07		0.56948	1.2507e-07		0.56927	1.3034e-06		0.56942	1.0303e-06		0.56952	9.1667e-07		0.56919	1.5836e-07
		0.56975	2.3771e-06		0.5699	1.567e-06		0.56971	1.7208e-06		0.57018	1.197e-07		0.57016	1.0408e-07		0.57005	2.1404e-07		0.56967	6.4184e-06		0.56976	6.2309e-06		0.56971	6.5229e-06		0.57016	1.0408e-07		0.56992	1.8033e-07		0.56971	1.3547e-07		0.56991	1.2998e-06		0.56972	1.0522e-06		0.56998	9.2985e-07		0.56961	1.5276e-07
		0.57025	2.3718e-06		0.57028	1.5603e-06		0.57043	1.7389e-06		0.57069	1.313e-07		0.57079	9.9055e-08		0.57023	2.1477e-07		0.57009	6.517e-06		0.57048	6.3316e-06		0.57006	6.6217e-06		0.57079	9.9055e-08		0.57037	1.7565e-07		0.57032	1.2778e-07		0.57029	1.3536e-06		0.57028	1.1088e-06		0.57025	9.6127e-07		0.57005	1.5298e-07
		0.57075	2.3883e-06		0.57066	1.5688e-06		0.57079	1.7327e-06		0.57079	1.2178e-07		0.57132	9.9286e-08		0.5708	2.1909e-07		0.57069	6.6176e-06		0.57091	6.4296e-06		0.57056	6.7278e-06		0.57132	9.9286e-08		0.57065	1.7025e-07		0.57084	1.2497e-07		0.57091	1.3596e-06		0.57062	1.1037e-06		0.57096	9.5931e-07		0.57054	1.5311e-07
		0.57139	2.3743e-06		0.57121	1.5757e-06		0.5715	1.7372e-06		0.5715	1.2222e-07		0.57157	9.2771e-08		0.57143	2.3216e-07		0.5713	6.7372e-06		0.57143	6.5653e-06		0.57111	6.8506e-06		0.57157	9.2771e-08		0.57123	1.8016e-07		0.57131	1.4328e-07		0.57113	1.4094e-06		0.57152	1.1479e-06		0.57132	9.9594e-07		0.5709	1.572e-07
		0.57171	2.3836e-06		0.57163	1.5578e-06		0.57161	1.7346e-06		0.57202	1.3662e-07		0.57235	9.8268e-08		0.57174	2.2743e-07		0.57168	6.8271e-06		0.57169	6.6447e-06		0.57157	6.9327e-06		0.57235	9.8268e-08		0.57173	1.8886e-07		0.57179	1.4011e-07		0.57172	1.4223e-06		0.57177	1.1566e-06		0.57169	9.9953e-07		0.57138	1.5438e-07
		0.57227	2.3927e-06		0.5723	1.5908e-06		0.5724	1.7406e-06		0.57229	1.2199e-07		0.57259	9.7238e-08		0.57227	2.2061e-07		0.57214	6.9072e-06		0.57221	6.7631e-06		0.57196	7.0382e-06		0.57259	9.7238e-08		0.57232	1.863e-07		0.57237	1.3907e-07		0.57231	1.4898e-06		0.57231	1.1804e-06		0.57232	1.021e-06		0.57193	1.6059e-07
		0.57256	2.3916e-06		0.57276	1.5734e-06		0.57287	1.7575e-06		0.57293	1.2089e-07		0.5729	9.9399e-08		0.57275	2.2143e-07		0.57261	7.0172e-06		0.57268	6.8838e-06		0.57249	7.142e-06		0.5729	9.9399e-08		0.57276	1.9214e-07		0.57272	1.2665e-07		0.57257	1.5116e-06		0.57265	1.2032e-06		0.57261	1.0472e-06		0.57258	1.5786e-07
		0.57323	2.4033e-06		0.57313	1.6079e-06		0.57315	1.7596e-06		0.57324	1.2507e-07		0.57353	8.6287e-08		0.57307	2.2276e-07		0.57327	7.1348e-06		0.57304	7.0009e-06		0.57309	7.2701e-06		0.57353	8.6287e-08		0.5732	1.8724e-07		0.57326	1.3608e-07		0.57311	1.5439e-06		0.57318	1.2573e-06		0.57324	1.0726e-06		0.57293	1.5632e-07
		0.57372	2.4027e-06		0.57361	1.5881e-06		0.57361	1.7571e-06		0.57373	1.1946e-07		0.57394	8.6217e-08		0.57364	2.1884e-07		0.57357	7.2241e-06		0.5737	7.104e-06		0.57346	7.3648e-06		0.57394	8.6217e-08		0.57367	1.6607e-07		0.5736	1.192e-07		0.57364	1.5751e-06		0.5737	1.291e-06		0.57382	1.0742e-06		0.57334	1.5186e-07
		0.57413	2.3916e-06		0.57406	1.5834e-06		0.57408	1.7635e-06		0.57444	1.1729e-07		0.57457	9.5399e-08		0.57407	2.4201e-07		0.57411	7.3684e-06		0.57406	7.2148e-06		0.57393	7.4839e-06		0.57457	9.5399e-08		0.57407	1.7949e-07		0.5741	1.3859e-07		0.5738	1.6189e-06		0.57428	1.3082e-06		0.57397	1.1264e-06		0.57395	1.6038e-07
		0.57466	2.3975e-06		0.57461	1.5971e-06		0.57456	1.7738e-06		0.57483	1.2314e-07		0.57496	1.0514e-07		0.57478	2.2642e-07		0.57451	7.4647e-06		0.57449	7.34e-06		0.57443	7.6076e-06		0.57496	1.0514e-07		0.5744	1.5754e-07		0.57461	1.3073e-07		0.57449	1.6398e-06		0.57468	1.3392e-06		0.57461	1.1615e-06		0.57437	1.6055e-07
		0.57515	2.4109e-06		0.57507	1.606e-06		0.57506	1.7688e-06		0.57518	1.2715e-07		0.57538	9.7209e-08		0.57509	2.3463e-07		0.575	7.6065e-06		0.57529	7.4832e-06		0.57484	7.7466e-06		0.57538	9.7209e-08		0.57528	1.7989e-07		0.57509	1.4123e-07		0.57503	1.7064e-06		0.57511	1.4006e-06		0.57534	1.206e-06		0.57495	1.5915e-07
		0.57553	2.4133e-06		0.57564	1.6022e-06		0.57561	1.7782e-06		0.57578	1.2589e-07		0.57573	8.9193e-08		0.57561	2.0734e-07		0.57551	7.6938e-06		0.57555	7.5787e-06		0.57511	7.837e-06		0.57573	8.9193e-08		0.57564	1.7237e-07		0.57559	1.3503e-07		0.57548	1.7109e-06		0.57544	1.3907e-06		0.57572	1.2007e-06		0.57536	1.5477e-07
		0.57599	2.4432e-06		0.57608	1.6001e-06		0.57598	1.779e-06		0.57599	1.1514e-07		0.57613	1.0045e-07		0.5759	2.2446e-07		0.57601	7.7928e-06		0.57573	7.6828e-06		0.57589	7.9398e-06		0.57613	1.0045e-07		0.57592	1.777e-07		0.57586	1.1837e-07		0.57592	1.7469e-06		0.57593	1.4371e-06		0.57605	1.2201e-06		0.57588	1.5432e-07
		0.57672	2.4212e-06		0.57632	1.5986e-06		0.57634	1.7807e-06		0.57675	1.3615e-07		0.57693	1.0093e-07		0.57654	2.2419e-07		0.57664	7.9139e-06		0.5764	7.7833e-06		0.57632	8.0602e-06		0.57693	1.0093e-07		0.57648	2.0105e-07		0.57628	1.4752e-07		0.57638	1.7848e-06		0.57635	1.4457e-06		0.5765	1.2435e-06		0.57627	1.5489e-07
		0.57711	2.4386e-06		0.57685	1.6082e-06		0.57688	1.7765e-06		0.577	1.2528e-07		0.5771	1.057e-07		0.57684	2.4222e-07		0.57673	8.0196e-06		0.57679	7.9314e-06		0.57694	8.1953e-06		0.5771	1.057e-07		0.57685	1.7396e-07		0.57695	1.4599e-07		0.57702	1.8478e-06		0.57692	1.5088e-06		0.57704	1.2878e-06		0.57676	1.5697e-07
		0.57744	2.4318e-06		0.57734	1.6041e-06		0.57717	1.7942e-06		0.57766	1.3097e-07		0.57786	9.1093e-08		0.57716	2.1692e-07		0.57745	8.1516e-06		0.5774	8.0326e-06		0.57709	8.3032e-06		0.57786	9.1093e-08		0.57742	1.8854e-07		0.57753	1.2932e-07		0.57729	1.8736e-06		0.57726	1.5362e-06		0.57742	1.3279e-06		0.57704	1.6141e-07
		0.57787	2.448e-06		0.57782	1.6142e-06		0.57783	1.7884e-06		0.57801	1.1773e-07		0.57812	8.7313e-08		0.57788	2.2787e-07		0.57769	8.2473e-06		0.57775	8.1733e-06		0.57774	8.431e-06		0.57812	8.7313e-08		0.57794	1.815e-07		0.57786	1.4252e-07		0.57773	1.9343e-06		0.57772	1.5888e-06		0.57792	1.3589e-06		0.57755	1.5536e-07
		0.57823	2.4448e-06		0.57838	1.6116e-06		0.57819	1.7859e-06		0.57851	1.2988e-07		0.57884	9.1187e-08		0.57845	2.1536e-07		0.5784	8.3635e-06		0.57813	8.3093e-06		0.57819	8.5573e-06		0.57884	9.1187e-08		0.57824	1.6993e-07		0.57836	1.3094e-07		0.57815	1.9704e-06		0.57847	1.6201e-06		0.5783	1.3874e-06		0.57802	1.5691e-07
		0.57878	2.4573e-06		0.57889	1.6261e-06		0.5789	1.7798e-06		0.57895	1.3254e-07		0.579	9.4809e-08		0.57884	2.4034e-07		0.57881	8.5106e-06		0.57854	8.4344e-06		0.57865	8.7054e-06		0.579	9.4809e-08		0.57888	1.813e-07		0.57859	1.2947e-07		0.57864	2.0028e-06		0.57862	1.6724e-06		0.57897	1.4307e-06		0.57843	1.5864e-07
		0.57941	2.4481e-06		0.57925	1.617e-06		0.57929	1.7864e-06		0.57936	1.2766e-07		0.5796	1.041e-07		0.57928	2.2386e-07		0.57917	8.648e-06		0.57916	8.5362e-06		0.57913	8.8168e-06		0.5796	1.041e-07		0.57928	1.7269e-07		0.57917	1.3039e-07		0.57938	2.0422e-06		0.57926	1.7022e-06		0.57931	1.4223e-06		0.57901	1.5626e-07
		0.57961	2.4586e-06		0.57962	1.6444e-06		0.57988	1.7943e-06		0.57965	1.1932e-07		0.58003	9.7827e-08		0.57964	2.3801e-07		0.57962	8.746e-06		0.57968	8.6878e-06		0.57953	8.9553e-06		0.58003	9.7827e-08		0.57949	1.8579e-07		0.5798	1.3871e-07		0.57966	2.1253e-06		0.57971	1.7546e-06		0.57982	1.4837e-06		0.57928	1.608e-07
		0.58015	2.4617e-06		0.58011	1.6413e-06		0.58012	1.804e-06		0.58028	1.41e-07		0.58057	1.0918e-07		0.58011	2.2327e-07		0.58002	8.8858e-06		0.5801	8.8362e-06		0.57998	9.0779e-06		0.58057	1.0918e-07		0.58012	1.7428e-07		0.58003	1.4289e-07		0.58006	2.1864e-06		0.58028	1.7839e-06		0.58021	1.5165e-06		0.57984	1.6178e-07
		0.58064	2.4723e-06		0.58051	1.6288e-06		0.5807	1.8074e-06		0.58087	1.4449e-07		0.58109	8.1549e-08		0.5807	2.2923e-07		0.5806	9.0156e-06		0.5804	8.963e-06		0.5805	9.2274e-06		0.58109	8.1549e-08		0.58073	1.8276e-07		0.58061	1.3418e-07		0.58054	2.2351e-06		0.5805	1.8833e-06		0.58062	1.568e-06		0.58028	1.5816e-07
		0.58124	2.4618e-06		0.58112	1.6329e-06		0.58107	1.7971e-06		0.58113	1.1196e-07		0.58143	9.6815e-08		0.58095	2.2407e-07		0.58107	9.159e-06		0.58106	9.109e-06		0.58074	9.3577e-06		0.58143	9.6815e-08		0.58116	1.8011e-07		0.58108	1.4923e-07		0.58086	2.2425e-06		0.58108	1.8802e-06		0.58108	1.5796e-06		0.58082	1.5528e-07
		0.58156	2.4802e-06		0.58143	1.642e-06		0.58177	1.8131e-06		0.58162	1.2922e-07		0.58189	9.9952e-08		0.58163	2.4492e-07		0.58153	9.3076e-06		0.58158	9.2417e-06		0.58128	9.5088e-06		0.58189	9.9952e-08		0.58164	1.7605e-07		0.58144	1.2989e-07		0.58135	2.33e-06		0.58126	1.9738e-06		0.58141	1.6349e-06		0.58137	1.5958e-07
		0.58217	2.4749e-06		0.58205	1.6422e-06		0.58198	1.8108e-06		0.58228	1.3148e-07		0.58241	9.0731e-08		0.58189	2.404e-07		0.58197	9.4558e-06		0.58179	9.3976e-06		0.5818	9.6562e-06		0.58241	9.0731e-08		0.58203	1.934e-07		0.58198	1.3617e-07		0.58195	2.412e-06		0.58184	1.9846e-06		0.582	1.6582e-06		0.58178	1.5911e-07
		0.58258	2.4814e-06		0.58242	1.6401e-06		0.58256	1.82e-06		0.58254	1.4807e-07		0.58273	1.0717e-07		0.58266	2.3104e-07		0.58245	9.6025e-06		0.58247	9.5693e-06		0.58232	9.8172e-06		0.58273	1.0717e-07		0.58256	1.8744e-07		0.58238	1.5155e-07		0.58232	2.4757e-06		0.58246	2.0857e-06		0.58254	1.7501e-06		0.58228	1.6272e-07
		0.58298	2.4868e-06		0.58306	1.6498e-06		0.58302	1.8259e-06		0.58318	1.3974e-07		0.58332	8.5275e-08		0.5829	2.4106e-07		0.58291	9.7197e-06		0.58269	9.7011e-06		0.58274	9.9461e-06		0.58332	8.5275e-08		0.58286	1.8409e-07		0.58307	1.3444e-07		0.58275	2.522e-06		0.58293	2.1003e-06		0.58299	1.7461e-06		0.58272	1.5787e-07
		0.58343	2.4926e-06		0.58342	1.6518e-06		0.58336	1.8325e-06		0.58363	1.3643e-07		0.58363	1.0117e-07		0.58328	2.4619e-07		0.58329	9.8477e-06		0.58331	9.8377e-06		0.58326	1.0085e-05		0.58363	1.0117e-07		0.58342	1.779e-07		0.58325	1.3988e-07		0.5832	2.5608e-06		0.58352	2.173e-06		0.5836	1.8063e-06		0.58315	1.5888e-07
		0.58376	2.4976e-06		0.58364	1.6497e-06		0.58381	1.8325e-06		0.58401	1.3722e-07		0.58419	9.5518e-08		0.5837	2.3864e-07		0.58374	1.0014e-05		0.58377	9.9874e-06		0.5838	1.0227e-05		0.58419	9.5518e-08		0.58384	1.8663e-07		0.58371	1.2876e-07		0.58369	2.6462e-06		0.58384	2.235e-06		0.58391	1.839e-06		0.58377	1.6104e-07
		0.58441	2.5078e-06		0.58439	1.6597e-06		0.58418	1.8417e-06		0.58443	1.4685e-07		0.58457	1.0366e-07		0.58428	2.2223e-07		0.58435	1.0164e-05		0.58408	1.014e-05		0.58422	1.0397e-05		0.58457	1.0366e-07		0.58433	1.8511e-07		0.58437	1.3268e-07		0.58443	2.7259e-06		0.58436	2.3006e-06		0.58426	1.8856e-06		0.58416	1.6267e-07
		0.58484	2.4974e-06		0.58478	1.6591e-06		0.58488	1.8367e-06		0.58504	1.39e-07		0.58523	9.7813e-08		0.58496	2.366e-07		0.58463	1.0298e-05		0.58469	1.0286e-05		0.58457	1.0538e-05		0.58523	9.7813e-08		0.58472	1.8016e-07		0.58478	1.4137e-07		0.58466	2.7925e-06		0.58474	2.3339e-06		0.58487	1.9227e-06		0.58447	1.6304e-07
		0.58524	2.5038e-06		0.58518	1.6633e-06		0.58528	1.8405e-06		0.58553	1.3214e-07		0.58565	1.024e-07		0.58533	2.5556e-07		0.58511	1.046e-05		0.58519	1.047e-05		0.58497	1.0696e-05		0.58565	1.024e-07		0.58522	1.8999e-07		0.58522	1.365e-07		0.58535	2.872e-06		0.58535	2.409e-06		0.58538	1.9734e-06		0.58496	1.6377e-07
		0.58584	2.5214e-06		0.58579	1.6816e-06		0.58566	1.8437e-06		0.5859	1.4428e-07		0.58637	1.0589e-07		0.58574	2.5356e-07		0.58592	1.0607e-05		0.58561	1.0629e-05		0.58538	1.0856e-05		0.58637	1.0589e-07		0.5857	1.8067e-07		0.58569	1.5535e-07		0.58574	2.9494e-06		0.58562	2.4847e-06		0.58568	2.0451e-06		0.58558	1.6079e-07
		0.58621	2.5309e-06		0.58615	1.656e-06		0.58636	1.8537e-06		0.5863	1.3981e-07		0.58651	8.8973e-08		0.58625	2.4371e-07		0.58607	1.0798e-05		0.58617	1.0809e-05		0.58583	1.1038e-05		0.58651	8.8973e-08		0.58609	2.0836e-07		0.58639	1.453e-07		0.58613	3.0277e-06		0.58629	2.5934e-06		0.58641	2.1188e-06		0.58592	1.6594e-07
		0.58647	2.53e-06		0.5866	1.6618e-06		0.58666	1.8406e-06		0.58686	1.4698e-07		0.5869	9.2704e-08		0.58685	2.4318e-07		0.58672	1.0947e-05		0.58654	1.0961e-05		0.5866	1.119e-05		0.5869	9.2704e-08		0.5867	1.9108e-07		0.58663	1.4654e-07		0.58651	3.0888e-06		0.58668	2.6198e-06		0.5868	2.129e-06		0.58638	1.6118e-07
		0.58711	2.5269e-06		0.587	1.6865e-06		0.58742	1.8566e-06		0.58735	1.3812e-07		0.58749	8.9036e-08		0.58705	2.4945e-07		0.5871	1.1106e-05		0.58726	1.1116e-05		0.58681	1.1356e-05		0.58749	8.9036e-08		0.58703	1.8424e-07		0.58728	1.4208e-07		0.58697	3.1857e-06		0.58711	2.7055e-06		0.58717	2.1912e-06		0.58695	1.6251e-07
		0.58768	2.5437e-06		0.58765	1.6704e-06		0.58758	1.8589e-06		0.58782	1.3719e-07		0.58793	1.0323e-07		0.58735	2.3628e-07		0.58771	1.1264e-05		0.58752	1.1278e-05		0.58745	1.1522e-05		0.58793	1.0323e-07		0.58757	1.8856e-07		0.58774	1.5272e-07		0.58778	3.2661e-06		0.58769	2.7451e-06		0.58778	2.2637e-06		0.58721	1.6418e-07
		0.58789	2.5488e-06		0.58812	1.6912e-06		0.58788	1.8803e-06		0.58826	1.4095e-07		0.58843	8.3862e-08		0.58819	2.4982e-07		0.58788	1.1448e-05		0.58817	1.1485e-05		0.58796	1.1713e-05		0.58843	8.3862e-08		0.58811	1.819e-07		0.58823	1.4687e-07		0.58813	3.3783e-06		0.58804	2.8755e-06		0.58819	2.3383e-06		0.5879	1.63e-07
		0.58868	2.5431e-06		0.58862	1.6819e-06		0.58852	1.8716e-06		0.58864	1.3749e-07		0.58885	8.7209e-08		0.58843	2.4364e-07		0.58863	1.1606e-05		0.58851	1.1667e-05		0.58839	1.1869e-05		0.58885	8.7209e-08		0.58853	1.9582e-07		0.58883	1.2929e-07		0.58856	3.4447e-06		0.5886	2.9487e-06		0.58867	2.3727e-06		0.58833	1.6082e-07
		0.58897	2.5596e-06		0.58909	1.6836e-06		0.58911	1.8795e-06		0.58907	1.483e-07		0.58938	1.0448e-07		0.58915	2.5839e-07		0.58906	1.178e-05		0.58891	1.1827e-05		0.58885	1.2064e-05		0.58938	1.0448e-07		0.5891	1.881e-07		0.58895	1.3517e-07		0.58899	3.5464e-06		0.58912	3.0309e-06		0.58908	2.4423e-06		0.58874	1.6071e-07
		0.58956	2.5525e-06		0.58947	1.6926e-06		0.58966	1.8816e-06		0.58973	1.3237e-07		0.58987	9.397e-08		0.58929	2.4743e-07		0.58957	1.1951e-05		0.58949	1.2021e-05		0.58921	1.2248e-05		0.58987	9.397e-08		0.5895	1.9898e-07		0.58948	1.5537e-07		0.58956	3.6238e-06		0.58963	3.1199e-06		0.58966	2.49e-06		0.58931	1.6281e-07
		0.59038	2.5742e-06		0.59018	1.6956e-06		0.59003	1.8784e-06		0.59024	1.3514e-07		0.59038	9.8908e-08		0.59031	2.4952e-07		0.58992	1.2162e-05		0.58996	1.2245e-05		0.58984	1.2454e-05		0.59038	9.8908e-08		0.59017	1.833e-07		0.59005	1.589e-07		0.58988	3.7449e-06		0.59018	3.2267e-06		0.5902	2.5994e-06		0.58988	1.6861e-07
		0.5905	2.5524e-06		0.5905	1.6965e-06		0.59047	1.8912e-06		0.59073	1.4138e-07		0.59086	9.9551e-08		0.59059	2.4907e-07		0.59033	1.2325e-05		0.59046	1.2407e-05		0.59037	1.2612e-05		0.59086	9.9551e-08		0.59051	1.8232e-07		0.59044	1.4431e-07		0.59028	3.8015e-06		0.5906	3.2639e-06		0.59072	2.6276e-06		0.59023	1.6558e-07
		0.59099	2.5649e-06		0.59081	1.7075e-06		0.59099	1.8965e-06		0.59101	1.4633e-07		0.59138	1.0385e-07		0.5908	2.585e-07		0.59093	1.2475e-05		0.59094	1.2568e-05		0.59094	1.2786e-05		0.59138	1.0385e-07		0.5909	1.9345e-07		0.59089	1.4246e-07		0.59086	3.9347e-06		0.59063	3.3862e-06		0.59089	2.7275e-06		0.59083	1.6294e-07
		0.59155	2.5599e-06		0.59143	1.7034e-06		0.59129	1.9044e-06		0.59167	1.3992e-07		0.59176	1.0012e-07		0.59137	2.4749e-07		0.59136	1.2653e-05		0.59128	1.2746e-05		0.59135	1.2965e-05		0.59176	1.0012e-07		0.59122	1.9264e-07		0.59132	1.5522e-07		0.59129	4.009e-06		0.59144	3.4954e-06		0.5914	2.7797e-06		0.59104	1.6221e-07
		0.59196	2.5931e-06		0.59182	1.7139e-06		0.5918	1.8916e-06		0.59187	1.4834e-07		0.59226	1.0542e-07		0.59194	2.5364e-07		0.59207	1.2834e-05		0.59203	1.2934e-05		0.59157	1.3159e-05		0.59226	1.0542e-07		0.59185	2.0345e-07		0.59174	1.4668e-07		0.59173	4.1177e-06		0.59179	3.6062e-06		0.59184	2.8442e-06		0.59175	1.6782e-07
		0.59236	2.5752e-06		0.5924	1.7195e-06		0.59219	1.9175e-06		0.59256	1.4999e-07		0.59258	1.0702e-07		0.59229	2.6856e-07		0.59252	1.302e-05		0.59245	1.3111e-05		0.59234	1.3336e-05		0.59258	1.0702e-07		0.59223	1.8711e-07		0.59231	1.5424e-07		0.59222	4.218e-06		0.59209	3.6813e-06		0.59233	2.9026e-06		0.59202	1.6317e-07
		0.59296	2.585e-06		0.59289	1.7081e-06		0.5929	1.9047e-06		0.59275	1.4701e-07		0.59311	1.0503e-07		0.59292	2.5766e-07		0.59284	1.3226e-05		0.59306	1.3318e-05		0.59269	1.3534e-05		0.59311	1.0503e-07		0.59261	2.0683e-07		0.59279	1.5505e-07		0.59264	4.3458e-06		0.59274	3.7662e-06		0.59268	2.9902e-06		0.59258	1.6815e-07
		0.5936	2.6069e-06		0.59321	1.7286e-06		0.59334	1.9138e-06		0.59337	1.5039e-07		0.5937	9.3662e-08		0.5931	2.5611e-07		0.59318	1.3394e-05		0.59345	1.353e-05		0.59315	1.3729e-05		0.5937	9.3662e-08		0.59344	1.9693e-07		0.59335	1.5166e-07		0.59332	4.4592e-06		0.59335	3.906e-06		0.59355	3.0866e-06		0.59308	1.6411e-07
		0.59394	2.6125e-06		0.59378	1.7241e-06		0.59365	1.9113e-06		0.59399	1.4189e-07		0.59418	1.0635e-07		0.59372	2.5271e-07		0.59391	1.3612e-05		0.59384	1.3737e-05		0.59383	1.3948e-05		0.59418	1.0635e-07		0.5939	2.0503e-07		0.5937	1.4938e-07		0.5937	4.6011e-06		0.5937	4.0364e-06		0.59407	3.1964e-06		0.59348	1.6817e-07
		0.5945	2.6048e-06		0.59415	1.7195e-06		0.59422	1.9209e-06		0.59448	1.4739e-07		0.59486	9.69e-08		0.59416	2.4545e-07		0.59422	1.3779e-05		0.59424	1.3919e-05		0.59419	1.4132e-05		0.59486	9.69e-08		0.59428	1.8853e-07		0.59451	1.5042e-07		0.59403	4.6853e-06		0.59433	4.1188e-06		0.59438	3.2437e-06		0.59414	1.645e-07
		0.59463	2.6239e-06		0.59476	1.7194e-06		0.59482	1.9146e-06		0.59493	1.6559e-07		0.59504	9.9893e-08		0.59472	2.5505e-07		0.59476	1.3988e-05		0.59458	1.4098e-05		0.59453	1.433e-05		0.59504	9.9893e-08		0.5947	1.8811e-07		0.59484	1.4119e-07		0.59467	4.8184e-06		0.59487	4.2054e-06		0.59483	3.3062e-06		0.59445	1.6558e-07
		0.59537	2.6245e-06		0.5953	1.7278e-06		0.59524	1.9161e-06		0.59539	1.454e-07		0.59562	9.3036e-08		0.59503	2.7752e-07		0.59512	1.4173e-05		0.59521	1.4327e-05		0.59492	1.4532e-05		0.59562	9.3036e-08		0.59529	1.9475e-07		0.59506	1.5549e-07		0.59532	4.9538e-06		0.59523	4.3198e-06		0.59537	3.4193e-06		0.59519	1.6845e-07
		0.59566	2.6298e-06		0.59556	1.7492e-06		0.59563	1.933e-06		0.59592	1.6093e-07		0.59599	9.9429e-08		0.59582	2.4996e-07		0.5956	1.4393e-05		0.59558	1.456e-05		0.59535	1.4757e-05		0.59599	9.9429e-08		0.59563	1.9539e-07		0.59551	1.5394e-07		0.59547	5.1364e-06		0.59572	4.5005e-06		0.59577	3.5351e-06		0.59546	1.7012e-07
		0.59634	2.6365e-06		0.59606	1.7477e-06		0.5962	1.9368e-06		0.59639	1.5004e-07		0.59645	9.2019e-08		0.59621	2.5968e-07		0.59614	1.4569e-05		0.59614	1.4757e-05		0.5959	1.4964e-05		0.59645	9.2019e-08		0.59622	1.8794e-07		0.59614	1.4898e-07		0.59623	5.2455e-06		0.59623	4.5977e-06		0.59623	3.6137e-06		0.59597	1.6936e-07
		0.59652	2.6462e-06		0.59665	1.7478e-06		0.59677	1.9358e-06		0.5968	1.5737e-07		0.59704	9.1201e-08		0.59674	2.66e-07		0.59659	1.4813e-05		0.59665	1.4966e-05		0.59634	1.5181e-05		0.59704	9.1201e-08		0.59655	1.9619e-07		0.59646	1.6049e-07		0.59665	5.3755e-06		0.59666	4.7339e-06		0.59671	3.7099e-06		0.59651	1.6779e-07
		0.59716	2.6533e-06		0.59723	1.7542e-06		0.59695	1.9414e-06		0.59737	1.59e-07		0.59746	1.0531e-07		0.59705	2.6292e-07		0.59718	1.5032e-05		0.59706	1.521e-05		0.59688	1.5393e-05		0.59746	1.0531e-07		0.59709	2.0022e-07		0.59722	1.5724e-07		0.59722	5.4967e-06		0.59705	4.881e-06		0.5971	3.7984e-06		0.59715	1.6648e-07
		0.59763	2.657e-06		0.59751	1.7536e-06		0.59752	1.9581e-06		0.59784	1.4806e-07		0.59796	1.1035e-07		0.59765	2.674e-07		0.5977	1.5276e-05		0.59742	1.5427e-05		0.5974	1.5641e-05		0.59796	1.1035e-07		0.59756	1.9143e-07		0.59764	1.3967e-07		0.59758	5.6815e-06		0.59773	5.022e-06		0.59768	3.9142e-06		0.59739	1.7253e-07
		0.59827	2.6571e-06		0.59809	1.7519e-06		0.59825	1.9514e-06		0.5982	1.5685e-07		0.59824	1.152e-07		0.59793	2.6455e-07		0.59779	1.5452e-05		0.59793	1.566e-05		0.59782	1.5843e-05		0.59824	1.152e-07		0.59787	1.9852e-07		0.5979	1.6338e-07		0.59801	5.8251e-06		0.59814	5.1452e-06		0.59809	3.9959e-06		0.59775	1.7246e-07
		0.59847	2.6716e-06		0.59858	1.764e-06		0.59834	1.9462e-06		0.59852	1.5749e-07		0.5988	1.0435e-07		0.59859	2.6562e-07		0.59833	1.5671e-05		0.59854	1.5854e-05		0.5982	1.6056e-05		0.5988	1.0435e-07		0.59835	2.0276e-07		0.59842	1.6041e-07		0.59854	5.983e-06		0.59848	5.2666e-06		0.59863	4.0978e-06		0.59843	1.7416e-07
		0.59893	2.6772e-06		0.59887	1.7502e-06		0.59894	1.9626e-06		0.59895	1.5064e-07		0.59931	1.0081e-07		0.59909	2.5644e-07		0.59897	1.5879e-05		0.59876	1.6073e-05		0.59891	1.6267e-05		0.59931	1.0081e-07		0.5991	1.8947e-07		0.59903	1.6906e-07		0.59887	6.1329e-06		0.59885	5.4175e-06		0.5989	4.2068e-06		0.59879	1.6804e-07
		0.5994	2.6793e-06		0.59961	1.778e-06		0.59962	1.9731e-06		0.59947	1.5283e-07		0.59989	8.9076e-08		0.59956	2.6832e-07		0.59949	1.6118e-05		0.59935	1.6311e-05		0.5993	1.6512e-05		0.59989	8.9076e-08		0.59937	1.9101e-07		0.59953	1.6102e-07		0.59939	6.311e-06		0.59955	5.608e-06		0.59948	4.3352e-06		0.5993	1.6889e-07
		0.59997	2.6976e-06		0.59998	1.7787e-06		0.59989	1.9786e-06		0.60001	1.6045e-07		0.60029	1.0989e-07		0.59996	2.6426e-07		0.6	1.6326e-05		0.5999	1.6545e-05		0.59961	1.6725e-05		0.60029	1.0989e-07		0.59995	1.9542e-07		0.59999	1.4766e-07		0.59996	6.4656e-06		0.6	5.7276e-06		0.59988	4.4181e-06		0.59973	1.6745e-07
		0.60053	2.6926e-06		0.60032	1.7635e-06		0.60054	1.9687e-06		0.60048	1.6112e-07		0.60067	1.0107e-07		0.60033	2.7314e-07		0.6003	1.6551e-05		0.60031	1.6785e-05		0.60019	1.6967e-05		0.60067	1.0107e-07		0.6003	2.0908e-07		0.60048	1.6425e-07		0.60052	6.6456e-06		0.60035	5.8801e-06		0.60046	4.544e-06		0.6002	1.7189e-07
		0.601	2.6868e-06		0.60093	1.7758e-06		0.60094	1.9825e-06		0.60107	1.745e-07		0.60137	1.0544e-07		0.60089	2.571e-07		0.60084	1.6795e-05		0.60078	1.7014e-05		0.60063	1.7208e-05		0.60137	1.0544e-07		0.60088	1.9361e-07		0.60079	1.5766e-07		0.60088	6.8582e-06		0.60068	6.0634e-06		0.60087	4.668e-06		0.6008	1.7297e-07
		0.60146	2.7054e-06		0.6014	1.7857e-06		0.60124	2.0014e-06		0.60142	1.551e-07		0.60172	9.6545e-08		0.60113	2.8372e-07		0.60126	1.7042e-05		0.60145	1.73e-05		0.60109	1.7479e-05		0.60172	9.6545e-08		0.60152	2.0498e-07		0.60138	1.7648e-07		0.60133	7.0367e-06		0.60131	6.2889e-06		0.60152	4.8253e-06		0.6012	1.7506e-07
		0.60204	2.6938e-06		0.60203	1.7718e-06		0.60177	1.9909e-06		0.60199	1.6874e-07		0.60219	1.0211e-07		0.60176	2.6732e-07		0.60175	1.7262e-05		0.60182	1.7533e-05		0.60163	1.7716e-05		0.60219	1.0211e-07		0.60202	2.0246e-07		0.60196	1.5524e-07		0.60177	7.166e-06		0.60171	6.429e-06		0.60196	4.9016e-06		0.60162	1.7297e-07
		0.60246	2.7171e-06		0.60228	1.7866e-06		0.60201	2.0003e-06		0.60248	1.6744e-07		0.60264	1.0788e-07		0.60213	2.7572e-07		0.60241	1.752e-05		0.60225	1.7757e-05		0.6019	1.7946e-05		0.60264	1.0788e-07		0.60234	2.1103e-07		0.60231	1.4975e-07		0.6022	7.3723e-06		0.60229	6.5887e-06		0.60243	5.0586e-06		0.60201	1.7099e-07
		0.6028	2.7158e-06		0.6028	1.8107e-06		0.60278	1.9955e-06		0.60266	1.6947e-07		0.60308	8.949e-08		0.60283	2.6773e-07		0.60264	1.7765e-05		0.60262	1.7999e-05		0.60238	1.8193e-05		0.60308	8.949e-08		0.60265	2.0612e-07		0.6027	1.7175e-07		0.60272	7.5772e-06		0.60265	6.7942e-06		0.60305	5.1669e-06		0.60241	1.7123e-07
		0.60327	2.7275e-06		0.60306	1.8029e-06		0.60325	2.0085e-06		0.60334	1.6288e-07		0.60361	1.0689e-07		0.60322	2.7094e-07		0.60322	1.8027e-05		0.6031	1.8296e-05		0.603	1.8467e-05		0.60361	1.0689e-07		0.60306	2.0543e-07		0.60329	1.6933e-07		0.60322	7.7992e-06		0.60329	6.9868e-06		0.60337	5.355e-06		0.60306	1.7535e-07
		0.60365	2.7167e-06		0.60383	1.8077e-06		0.60376	2.0157e-06		0.60389	1.68e-07		0.60387	1.1127e-07		0.60378	2.8037e-07		0.60361	1.8254e-05		0.60345	1.8538e-05		0.60355	1.8722e-05		0.60387	1.1127e-07		0.6037	2.0319e-07		0.60367	1.4795e-07		0.60361	8.0121e-06		0.60373	7.1766e-06		0.60397	5.4622e-06		0.60351	1.7463e-07
		0.60415	2.7277e-06		0.60437	1.788e-06		0.60417	2.0152e-06		0.6042	1.7875e-07		0.6046	1.0173e-07		0.60418	2.7519e-07		0.60414	1.8519e-05		0.60399	1.8801e-05		0.6039	1.8985e-05		0.6046	1.0173e-07		0.60409	2.1338e-07		0.6041	1.5524e-07		0.60412	8.2056e-06		0.60422	7.3784e-06		0.60434	5.6321e-06		0.60396	1.7616e-07
		0.60472	2.7438e-06		0.60478	1.8041e-06		0.60481	2.0243e-06		0.60476	1.8627e-07		0.60501	9.2513e-08		0.60473	2.7367e-07		0.60452	1.8788e-05		0.60472	1.9071e-05		0.60454	1.9248e-05		0.60501	9.2513e-08		0.60462	1.993e-07		0.60462	1.6003e-07		0.60461	8.4225e-06		0.60466	7.6113e-06		0.60477	5.7672e-06		0.60444	1.7207e-07
		0.6052	2.7403e-06		0.60518	1.8153e-06		0.60519	2.033e-06		0.60529	1.6952e-07		0.60535	9.5818e-08		0.60519	2.789e-07		0.60519	1.9066e-05		0.6051	1.9369e-05		0.60497	1.9547e-05		0.60535	9.5818e-08		0.6051	2.105e-07		0.6052	1.5975e-07		0.60504	8.6759e-06		0.60509	7.8213e-06		0.60521	5.944e-06		0.60494	1.7685e-07
		0.60568	2.7575e-06		0.60553	1.8195e-06		0.60566	2.0331e-06		0.60558	1.673e-07		0.60597	9.0866e-08		0.60561	2.8451e-07		0.60562	1.9308e-05		0.60555	1.9623e-05		0.60534	1.9793e-05		0.60597	9.0866e-08		0.60566	2.0815e-07		0.60569	1.7252e-07		0.60547	8.902e-06		0.60551	7.9821e-06		0.60556	6.0363e-06		0.60547	1.7413e-07
		0.60602	2.7675e-06		0.60601	1.8318e-06		0.60615	2.0261e-06		0.60631	1.7169e-07		0.60647	9.3954e-08		0.60613	2.8868e-07		0.60585	1.9537e-05		0.60591	1.9857e-05		0.60582	2.0034e-05		0.60647	9.3954e-08		0.6061	2.0384e-07		0.60609	1.6619e-07		0.60617	9.0935e-06		0.60608	8.1961e-06		0.60628	6.2095e-06		0.60596	1.7555e-07
		0.60644	2.7662e-06		0.60652	1.8292e-06		0.60649	2.0456e-06		0.60675	1.8844e-07		0.60673	9.3372e-08		0.60637	2.8895e-07		0.60634	1.979e-05		0.60654	2.0111e-05		0.60614	2.0289e-05		0.60673	9.3372e-08		0.60642	2.0123e-07		0.60654	1.5708e-07		0.60632	9.312e-06		0.60649	8.4056e-06		0.60655	6.3671e-06		0.60629	1.7704e-07
		0.60693	2.775e-06		0.60686	1.8422e-06		0.6069	2.0394e-06		0.60703	1.7996e-07		0.60731	9.865e-08		0.60691	2.8378e-07		0.60679	2.0072e-05		0.60698	2.0394e-05		0.6067	2.0555e-05		0.60731	9.865e-08		0.60688	2.0613e-07		0.60688	1.6822e-07		0.60683	9.5527e-06		0.60676	8.6449e-06		0.60693	6.5452e-06		0.60702	1.7613e-07
		0.60726	2.7736e-06		0.60732	1.8428e-06		0.60754	2.0467e-06		0.60764	1.7418e-07		0.60775	1.0549e-07		0.60749	2.8738e-07		0.60747	2.0321e-05		0.60717	2.0642e-05		0.60716	2.0813e-05		0.60775	1.0549e-07		0.60727	2.1461e-07		0.60743	1.5649e-07		0.60723	9.773e-06		0.60741	8.8511e-06		0.60732	6.6915e-06		0.60694	1.698e-07
		0.60798	2.7809e-06		0.60777	1.8441e-06		0.60791	2.055e-06		0.60818	1.8618e-07		0.60825	1.0778e-07		0.60768	2.8377e-07		0.60802	2.0592e-05		0.60786	2.091e-05		0.60741	2.1094e-05		0.60825	1.0778e-07		0.6078	2.0987e-07		0.60782	1.7023e-07		0.60776	1.0027e-05		0.60787	9.0884e-06		0.60795	6.8499e-06		0.60738	1.7716e-07
		0.60843	2.7971e-06		0.60836	1.862e-06		0.60832	2.0454e-06		0.60838	1.7424e-07		0.60854	1.0748e-07		0.60842	2.8465e-07		0.60818	2.085e-05		0.60817	2.1208e-05		0.60789	2.1381e-05		0.60854	1.0748e-07		0.60836	2.0395e-07		0.60817	1.7224e-07		0.60822	1.0307e-05		0.60824	9.3191e-06		0.60847	7.0119e-06		0.60806	1.8126e-07
		0.60888	2.7968e-06		0.60875	1.8588e-06		0.60893	2.0771e-06		0.60886	2.04e-07		0.60925	9.8596e-08		0.60875	2.9913e-07		0.60895	2.1136e-05		0.60885	2.1511e-05		0.60846	2.1684e-05		0.60925	9.8596e-08		0.60881	2.1405e-07		0.60885	1.5987e-07		0.60879	1.0582e-05		0.60883	9.5984e-06		0.60894	7.2372e-06		0.60864	1.7959e-07
		0.60927	2.7961e-06		0.60937	1.8593e-06		0.60916	2.0747e-06		0.60943	1.8549e-07		0.6096	1.0426e-07		0.60939	2.8226e-07		0.60919	2.1397e-05		0.60914	2.1791e-05		0.60897	2.1951e-05		0.6096	1.0426e-07		0.60928	2.0101e-07		0.60928	1.717e-07		0.60905	1.082e-05		0.60932	9.8383e-06		0.6092	7.389e-06		0.6089	1.7994e-07
		0.60981	2.7918e-06		0.60964	1.8798e-06		0.60983	2.0746e-06		0.60999	1.7633e-07		0.61021	9.6554e-08		0.60975	2.955e-07		0.60965	2.1675e-05		0.60942	2.2072e-05		0.60947	2.2229e-05		0.61021	9.6554e-08		0.60972	2.1194e-07		0.60943	1.7398e-07		0.60947	1.1091e-05		0.60971	1.0107e-05		0.60967	7.5908e-06		0.60951	1.8022e-07
		0.61017	2.8164e-06		0.6101	1.8672e-06		0.61019	2.0717e-06		0.61038	1.795e-07		0.6104	1.0055e-07		0.61017	2.9111e-07		0.61011	2.1973e-05		0.61007	2.235e-05		0.60989	2.2521e-05		0.6104	1.0055e-07		0.61021	2.1264e-07		0.60999	1.7027e-07		0.61022	1.1364e-05		0.61024	1.0342e-05		0.61009	7.7529e-06		0.60992	1.8026e-07
		0.61057	2.8287e-06		0.61068	1.8661e-06		0.61075	2.0949e-06		0.61083	1.9362e-07		0.61108	1.1204e-07		0.6106	2.9018e-07		0.61067	2.2267e-05		0.61069	2.2658e-05		0.61048	2.2828e-05		0.61108	1.1204e-07		0.61052	2.1711e-07		0.61063	1.7753e-07		0.61037	1.1684e-05		0.61051	1.0634e-05		0.61066	7.9643e-06		0.61043	1.8166e-07
		0.61095	2.8158e-06		0.61116	1.8837e-06		0.611	2.0893e-06		0.61131	1.8016e-07		0.61147	9.9285e-08		0.61095	3.0336e-07		0.61114	2.2551e-05		0.61103	2.293e-05		0.61076	2.3116e-05		0.61147	9.9285e-08		0.61088	2.2109e-07		0.61143	1.6356e-07		0.61088	1.1988e-05		0.61122	1.089e-05		0.61117	8.1848e-06		0.6111	1.8154e-07
		0.6115	2.8273e-06		0.61159	1.9023e-06		0.61149	2.0995e-06		0.61171	1.8771e-07		0.61194	1.0756e-07		0.61152	3.0454e-07		0.61153	2.2856e-05		0.61123	2.3278e-05		0.61105	2.3426e-05		0.61194	1.0756e-07		0.61147	2.1465e-07		0.61164	1.8146e-07		0.61163	1.2282e-05		0.61158	1.1183e-05		0.61144	8.3852e-06		0.61133	1.822e-07
		0.61184	2.8312e-06		0.61217	1.9042e-06		0.61198	2.1145e-06		0.61216	1.8204e-07		0.61233	8.9826e-08		0.6123	3.0564e-07		0.61182	2.3154e-05		0.61199	2.3578e-05		0.61168	2.3732e-05		0.61233	8.9826e-08		0.61203	2.1195e-07		0.61205	1.7391e-07		0.61171	1.2559e-05		0.61187	1.1498e-05		0.61209	8.5895e-06		0.61186	1.8131e-07
		0.61265	2.8483e-06		0.61252	1.8883e-06		0.61262	2.1031e-06		0.61286	1.9171e-07		0.61298	1.0446e-07		0.61268	3.124e-07		0.61229	2.3507e-05		0.61248	2.3917e-05		0.61234	2.408e-05		0.61298	1.0446e-07		0.61254	2.1623e-07		0.61242	1.7552e-07		0.6124	1.2903e-05		0.61223	1.1819e-05		0.61264	8.8202e-06		0.61252	1.8091e-07
		0.61287	2.8571e-06		0.61301	1.9202e-06		0.61315	2.1252e-06		0.61323	1.8205e-07		0.61324	1.2275e-07		0.6129	3.0235e-07		0.61305	2.3761e-05		0.61278	2.4194e-05		0.61265	2.4361e-05		0.61324	1.2275e-07		0.61298	2.1131e-07		0.61288	1.7387e-07		0.61279	1.3208e-05		0.61288	1.2049e-05		0.61304	9.0115e-06		0.6128	1.8214e-07
		0.61342	2.8481e-06		0.61354	1.9082e-06		0.61344	2.1169e-06		0.61356	1.9166e-07		0.6136	1.051e-07		0.61341	3.2189e-07		0.61345	2.4075e-05		0.6134	2.4491e-05		0.6133	2.4654e-05		0.6136	1.051e-07		0.61342	2.1997e-07		0.61345	1.6508e-07		0.61341	1.3527e-05		0.61325	1.236e-05		0.61359	9.2224e-06		0.6133	1.8493e-07
		0.61401	2.8645e-06		0.61381	1.922e-06		0.61391	2.1219e-06		0.61407	1.8223e-07		0.61417	1.1243e-07		0.61381	2.96e-07		0.61379	2.4355e-05		0.61376	2.4816e-05		0.61385	2.4958e-05		0.61417	1.1243e-07		0.61388	2.1436e-07		0.61393	1.843e-07		0.6139	1.3862e-05		0.61371	1.2678e-05		0.61391	9.4421e-06		0.61351	1.8693e-07
		0.61439	2.8736e-06		0.61444	1.9091e-06		0.6144	2.1343e-06		0.61456	1.8866e-07		0.61475	1.0393e-07		0.61455	3.2551e-07		0.6144	2.4675e-05		0.61436	2.5139e-05		0.61408	2.5289e-05		0.61475	1.0393e-07		0.6143	2.1139e-07		0.61446	1.8169e-07		0.61422	1.421e-05		0.61432	1.3025e-05		0.61444	9.7188e-06		0.61418	1.8787e-07
		0.61458	2.8708e-06		0.61486	1.927e-06		0.61469	2.1374e-06		0.61489	1.9535e-07		0.61505	9.079e-08		0.61478	3.1956e-07		0.61474	2.4983e-05		0.61482	2.5424e-05		0.61439	2.5596e-05		0.61505	9.079e-08		0.61496	2.1282e-07		0.61471	1.7897e-07		0.61474	1.4523e-05		0.61449	1.3324e-05		0.61486	9.8943e-06		0.61444	1.8173e-07
		0.61532	2.8937e-06		0.61531	1.9164e-06		0.61519	2.134e-06		0.61528	2.0179e-07		0.61544	1.0297e-07		0.61542	3.1006e-07		0.61526	2.5304e-05		0.61528	2.5772e-05		0.615	2.5921e-05		0.61544	1.0297e-07		0.61503	2.1275e-07		0.61507	1.7144e-07		0.61508	1.4871e-05		0.61524	1.3656e-05		0.61523	1.0171e-05		0.61508	1.8348e-07
		0.61592	2.9014e-06		0.6158	1.9337e-06		0.61577	2.1383e-06		0.61599	2.0983e-07		0.61615	8.885e-08		0.61598	3.2835e-07		0.6156	2.563e-05		0.61576	2.6096e-05		0.61531	2.6252e-05		0.61615	8.885e-08		0.61573	2.1735e-07		0.61575	1.9092e-07		0.61564	1.526e-05		0.6157	1.3973e-05		0.61589	1.0393e-05		0.61565	1.8547e-07
		0.6161	2.8886e-06		0.61608	1.9575e-06		0.61605	2.1461e-06		0.6165	2.0534e-07		0.61632	1.1818e-07		0.61616	3.2472e-07		0.61621	2.5984e-05		0.61629	2.6458e-05		0.616	2.6617e-05		0.61632	1.1818e-07		0.6163	2.1304e-07		0.61632	1.9228e-07		0.61616	1.5664e-05		0.61635	1.4393e-05		0.61639	1.0713e-05		0.61614	1.9222e-07
		0.61672	2.905e-06		0.61678	1.9442e-06		0.61658	2.1657e-06		0.61687	2.0351e-07		0.61715	1.042e-07		0.6166	3.3209e-07		0.61668	2.6286e-05		0.61656	2.679e-05		0.61656	2.6944e-05		0.61715	1.042e-07		0.6168	2.204e-07		0.61674	1.9528e-07		0.61659	1.6001e-05		0.61666	1.4731e-05		0.61675	1.0972e-05		0.61647	1.8418e-07
		0.61712	2.9171e-06		0.61705	1.9592e-06		0.61725	2.1775e-06		0.61753	2.1177e-07		0.61746	1.0648e-07		0.61705	3.0835e-07		0.61717	2.6617e-05		0.61688	2.711e-05		0.61687	2.7263e-05		0.61746	1.0648e-07		0.61717	2.112e-07		0.61727	1.8023e-07		0.61699	1.6391e-05		0.61705	1.5083e-05		0.61731	1.1203e-05		0.61707	1.892e-07
		0.61768	2.921e-06		0.61766	1.9479e-06		0.61778	2.1771e-06		0.61758	2.08e-07		0.61783	9.6835e-08		0.61745	3.3619e-07		0.61745	2.6948e-05		0.61747	2.7461e-05		0.61728	2.7601e-05		0.61783	9.6835e-08		0.61764	2.2148e-07		0.61757	1.9437e-07		0.61768	1.6748e-05		0.61768	1.5448e-05		0.61754	1.1478e-05		0.61739	1.8624e-07
		0.61811	2.9266e-06		0.61822	1.9602e-06		0.61809	2.1875e-06		0.61852	2.1876e-07		0.61844	9.5564e-08		0.61808	3.2728e-07		0.61787	2.7332e-05		0.61811	2.7831e-05		0.6179	2.7973e-05		0.61844	9.5564e-08		0.61811	2.2265e-07		0.61813	1.8407e-07		0.61802	1.7177e-05		0.61814	1.5856e-05		0.61821	1.1791e-05		0.6177	1.9013e-07
		0.61865	2.9325e-06		0.6184	1.9805e-06		0.61842	2.1792e-06		0.61868	1.9684e-07		0.61897	1.0687e-07		0.6187	3.3827e-07		0.61847	2.7652e-05		0.61855	2.8163e-05		0.61828	2.832e-05		0.61897	1.0687e-07		0.61852	2.1968e-07		0.61849	1.9492e-07		0.61861	1.758e-05		0.61856	1.621e-05		0.61872	1.2029e-05		0.61845	1.8939e-07
		0.61912	2.9451e-06		0.6188	1.9883e-06		0.61919	2.2001e-06		0.61921	2.1853e-07		0.6194	9.1e-08		0.61899	3.2918e-07		0.61898	2.7997e-05		0.61897	2.8531e-05		0.61868	2.8683e-05		0.6194	9.1e-08		0.61917	2.1331e-07		0.6191	1.8527e-07		0.61885	1.8008e-05		0.61902	1.6619e-05		0.61907	1.2327e-05		0.6188	1.9376e-07
		0.61959	2.9534e-06		0.61946	1.9895e-06		0.61975	2.1942e-06		0.61959	2.1312e-07		0.61978	9.4344e-08		0.61955	3.3563e-07		0.61937	2.8369e-05		0.61951	2.8885e-05		0.61916	2.9043e-05		0.61978	9.4344e-08		0.61948	2.2725e-07		0.61955	2.0814e-07		0.61946	1.8444e-05		0.61933	1.7052e-05		0.61951	1.2644e-05		0.61946	1.8954e-07
		0.61994	2.9683e-06		0.62025	1.9966e-06		0.62014	2.2094e-06		0.62028	2.1058e-07		0.62037	1.0365e-07		0.62019	3.366e-07		0.61995	2.8775e-05		0.62017	2.9331e-05		0.61956	2.9486e-05		0.62037	1.0365e-07		0.62007	2.1429e-07		0.6202	1.99e-07		0.61991	1.8948e-05		0.62004	1.755e-05		0.62005	1.3003e-05		0.61989	1.9712e-07
		0.62049	2.9643e-06		0.62055	1.9914e-06		0.62056	2.2172e-06		0.62066	2.2284e-07		0.62085	1.0494e-07		0.62077	3.3742e-07		0.62061	2.9112e-05		0.62059	2.9657e-05		0.62039	2.983e-05		0.62085	1.0494e-07		0.62047	2.3554e-07		0.62046	2.0165e-07		0.62044	1.9373e-05		0.62058	1.7909e-05		0.62064	1.3272e-05		0.62032	1.8792e-07
		0.62106	2.9731e-06		0.62097	2.0102e-06		0.62099	2.2064e-06		0.62127	2.3479e-07		0.62128	1.0362e-07		0.62101	3.3655e-07		0.62096	2.9457e-05		0.62067	2.9997e-05		0.62086	3.0156e-05		0.62128	1.0362e-07		0.62107	2.2372e-07		0.62093	2.0893e-07		0.62104	1.9791e-05		0.62089	1.8301e-05		0.62106	1.3572e-05		0.62098	1.9437e-07
		0.62149	2.9766e-06		0.62144	1.9977e-06		0.62143	2.2278e-06		0.62156	2.1909e-07		0.62179	9.2233e-08		0.6215	3.4928e-07		0.6214	2.9795e-05		0.62134	3.0379e-05		0.62116	3.0496e-05		0.62179	9.2233e-08		0.62135	2.1844e-07		0.62147	1.9613e-07		0.62114	2.0215e-05		0.62128	1.8706e-05		0.62134	1.3868e-05		0.62125	1.9477e-07
		0.62203	2.9766e-06		0.62197	2.0151e-06		0.62188	2.2298e-06		0.62208	2.2669e-07		0.62242	8.6684e-08		0.62185	3.6056e-07		0.62192	3.0151e-05		0.6219	3.0738e-05		0.62147	3.0876e-05		0.62242	8.6684e-08		0.62199	2.2657e-07		0.62204	2.0378e-07		0.62181	2.0683e-05		0.62175	1.9166e-05		0.62215	1.4216e-05		0.62176	1.9544e-07
		0.62237	2.9889e-06		0.62228	2.0273e-06		0.62222	2.2299e-06		0.62235	2.3826e-07		0.62294	1.0045e-07		0.62229	3.5856e-07		0.62246	3.0492e-05		0.62228	3.1086e-05		0.62184	3.1231e-05		0.62294	1.0045e-07		0.62243	2.1843e-07		0.62234	2.0599e-07		0.62229	2.1108e-05		0.62222	1.9624e-05		0.62249	1.452e-05		0.6223	1.9433e-07
		0.62294	3.0038e-06		0.62287	2.0225e-06		0.62292	2.2316e-06		0.62297	2.3663e-07		0.62307	1.0079e-07		0.62277	3.666e-07		0.6228	3.0861e-05		0.62275	3.1467e-05		0.62237	3.1595e-05		0.62307	1.0079e-07		0.62304	2.1801e-07		0.62297	1.826e-07		0.62275	2.1585e-05		0.62287	2.0051e-05		0.62307	1.4846e-05		0.62261	1.9648e-07
		0.6233	3.0181e-06		0.62334	2.0454e-06		0.62325	2.2495e-06		0.62338	2.2888e-07		0.62369	1.0861e-07		0.62318	3.5009e-07		0.623	3.1241e-05		0.62324	3.1843e-05		0.62292	3.1983e-05		0.62369	1.0861e-07		0.62335	2.327e-07		0.62331	1.9334e-07		0.62304	2.2078e-05		0.62324	2.0486e-05		0.62338	1.5175e-05		0.62308	1.976e-07
		0.62364	3.0184e-06		0.62372	2.0376e-06		0.6237	2.2677e-06		0.62399	2.2657e-07		0.62389	1.1137e-07		0.62372	3.7313e-07		0.62366	3.1631e-05		0.62371	3.2266e-05		0.62343	3.239e-05		0.62389	1.1137e-07		0.6237	2.4078e-07		0.62378	1.9386e-07		0.6239	2.2648e-05		0.62372	2.1002e-05		0.62371	1.5562e-05		0.62376	1.9664e-07
		0.62442	3.0183e-06		0.62439	2.0575e-06		0.62432	2.2484e-06		0.62446	2.3395e-07		0.6246	1.0215e-07		0.62436	3.7002e-07		0.62421	3.2014e-05		0.62429	3.2626e-05		0.62395	3.2752e-05		0.6246	1.0215e-07		0.62429	2.4682e-07		0.62425	2.0838e-07		0.62422	2.3108e-05		0.62408	2.1459e-05		0.62425	1.5897e-05		0.62386	1.9954e-07
		0.62475	3.0284e-06		0.62467	2.0682e-06		0.62475	2.2593e-06		0.62483	2.2535e-07		0.62499	1.0968e-07		0.62486	3.7068e-07		0.62479	3.2354e-05		0.62473	3.3002e-05		0.62453	3.3116e-05		0.62499	1.0968e-07		0.62463	2.4792e-07		0.62471	2.0886e-07		0.62465	2.3622e-05		0.62468	2.1919e-05		0.62475	1.6256e-05		0.62436	1.9999e-07
		0.62531	3.0295e-06		0.62517	2.0703e-06		0.62521	2.2684e-06		0.62522	2.4456e-07		0.62557	1.0048e-07		0.62533	3.7884e-07		0.62502	3.2753e-05		0.62513	3.3375e-05		0.62494	3.3507e-05		0.62557	1.0048e-07		0.62507	2.4615e-07		0.62522	1.903e-07		0.62499	2.4085e-05		0.62498	2.2421e-05		0.62515	1.663e-05		0.625	1.9936e-07
		0.62574	3.0466e-06		0.6257	2.0764e-06		0.62575	2.2877e-06		0.62585	2.376e-07		0.62595	1.2808e-07		0.62558	3.5501e-07		0.6255	3.316e-05		0.62546	3.3793e-05		0.6253	3.3928e-05		0.62595	1.2808e-07		0.62569	2.4044e-07		0.62573	2.1079e-07		0.62528	2.4675e-05		0.62552	2.2943e-05		0.62556	1.7015e-05		0.62561	1.992e-07
		0.62609	3.0315e-06		0.6261	2.0897e-06		0.62622	2.2778e-06		0.62614	2.3207e-07		0.62647	1.1207e-07		0.62613	3.7776e-07		0.62603	3.3537e-05		0.62605	3.4194e-05		0.62588	3.4318e-05		0.62647	1.1207e-07		0.62602	2.2364e-07		0.62613	2.0424e-07		0.626	2.519e-05		0.62588	2.3406e-05		0.62607	1.7361e-05		0.62593	2.0158e-07
		0.62647	3.0553e-06		0.62638	2.0821e-06		0.62666	2.2795e-06		0.62686	2.3568e-07		0.62689	1.1684e-07		0.62662	3.9109e-07		0.6266	3.3938e-05		0.62657	3.4601e-05		0.6265	3.4723e-05		0.62689	1.1684e-07		0.6264	2.3504e-07		0.6265	2.2825e-07		0.6264	2.5769e-05		0.62655	2.3929e-05		0.62675	1.7777e-05		0.62628	2.0356e-07
		0.62695	3.0637e-06		0.62715	2.091e-06		0.62707	2.3036e-06		0.62707	2.3022e-07		0.6275	9.753e-08		0.62688	3.9012e-07		0.62694	3.4344e-05		0.62705	3.5015e-05		0.62667	3.513e-05		0.6275	9.753e-08		0.62695	2.4975e-07		0.62699	2.064e-07		0.62686	2.6336e-05		0.62704	2.4529e-05		0.62706	1.8198e-05		0.62663	2.0375e-07
		0.62747	3.0784e-06		0.62757	2.0956e-06		0.62753	2.3173e-06		0.62773	2.4201e-07		0.62785	1.002e-07		0.62776	3.8861e-07		0.6277	3.4794e-05		0.62748	3.547e-05		0.62735	3.557e-05		0.62785	1.002e-07		0.62753	2.2664e-07		0.62759	2.1882e-07		0.62728	2.6947e-05		0.62751	2.51e-05		0.62748	1.8636e-05		0.62727	2.0665e-07
		0.62818	3.0822e-06		0.62807	2.1127e-06		0.62822	2.325e-06		0.62827	2.4427e-07		0.62827	1.0115e-07		0.6279	3.9315e-07		0.62812	3.5159e-05		0.62808	3.5862e-05		0.62781	3.5969e-05		0.62827	1.0115e-07		0.6279	2.4985e-07		0.62805	2.2673e-07		0.62782	2.7486e-05		0.628	2.5587e-05		0.62805	1.9007e-05		0.62798	2.0249e-07
		0.62858	3.0964e-06		0.62857	2.1225e-06		0.62865	2.3218e-06		0.62876	2.5429e-07		0.62872	1.2011e-07		0.62845	3.7834e-07		0.6283	3.5549e-05		0.62844	3.6237e-05		0.62821	3.6349e-05		0.62872	1.2011e-07		0.62846	2.4689e-07		0.62849	2.2067e-07		0.62839	2.8042e-05		0.62817	2.6122e-05		0.62828	1.9394e-05		0.62829	2.0573e-07
		0.62898	3.1063e-06		0.62888	2.1279e-06		0.62874	2.3186e-06		0.62899	2.4958e-07		0.62919	1.1726e-07		0.6291	3.9989e-07		0.6291	3.5945e-05		0.62877	3.6665e-05		0.62856	3.676e-05		0.62919	1.1726e-07		0.62905	2.457e-07		0.62901	2.1995e-07		0.62871	2.8611e-05		0.62884	2.6676e-05		0.62896	1.9811e-05		0.62888	2.0794e-07
		0.62946	3.096e-06		0.62943	2.1198e-06		0.62924	2.3371e-06		0.62971	2.7092e-07		0.62979	1.0905e-07		0.62946	4.1036e-07		0.62937	3.6356e-05		0.62925	3.7112e-05		0.62916	3.7191e-05		0.62979	1.0905e-07		0.62959	2.4244e-07		0.62961	2.387e-07		0.62911	2.9257e-05		0.6294	2.7291e-05		0.62949	2.0258e-05		0.62915	2.1169e-07
		0.62973	3.1175e-06		0.62992	2.1359e-06		0.62986	2.3478e-06		0.62999	2.5115e-07		0.63023	1.1275e-07		0.6297	4.145e-07		0.62986	3.6758e-05		0.62989	3.7516e-05		0.6294	3.7602e-05		0.63023	1.1275e-07		0.62959	2.3837e-07		0.62982	2.2616e-07		0.62979	2.9839e-05		0.62987	2.7845e-05		0.62989	2.0679e-05		0.62973	2.0482e-07
		0.63035	3.1401e-06		0.63018	2.1536e-06		0.63037	2.3529e-06		0.63037	2.6565e-07		0.63056	1.1174e-07		0.63017	3.9895e-07		0.63041	3.7174e-05		0.63034	3.7913e-05		0.63002	3.8031e-05		0.63056	1.1174e-07		0.63032	2.3476e-07		0.63015	2.3261e-07		0.6303	3.0451e-05		0.63024	2.8456e-05		0.63034	2.1126e-05		0.63012	2.0893e-07
		0.6309	3.1201e-06		0.63063	2.1654e-06		0.63068	2.3524e-06		0.63083	2.6879e-07		0.63104	1.148e-07		0.63081	4.162e-07		0.63084	3.7608e-05		0.63067	3.8362e-05		0.63051	3.8471e-05		0.63104	1.148e-07		0.6307	2.4287e-07		0.63076	2.3185e-07		0.63056	3.1112e-05		0.63065	2.9049e-05		0.63077	2.1574e-05		0.63044	2.042e-07
		0.63127	3.1305e-06		0.63119	2.1701e-06		0.63143	2.3692e-06		0.63156	2.5797e-07		0.63136	1.0871e-07		0.63126	4.1008e-07		0.63135	3.8081e-05		0.63137	3.8855e-05		0.63103	3.894e-05		0.63136	1.0871e-07		0.63135	2.3794e-07		0.63136	2.2195e-07		0.63103	3.1834e-05		0.63134	2.9739e-05		0.63128	2.2066e-05		0.6308	2.1268e-07
		0.63162	3.1548e-06		0.63181	2.1888e-06		0.63194	2.3848e-06		0.63174	2.6358e-07		0.63207	1.1061e-07		0.63168	3.9548e-07		0.63165	3.849e-05		0.63164	3.9263e-05		0.63142	3.9358e-05		0.63207	1.1061e-07		0.63189	2.5757e-07		0.63168	2.2624e-07		0.63167	3.2482e-05		0.6315	3.0327e-05		0.63176	2.25e-05		0.63157	2.1106e-07
		0.63217	3.1493e-06		0.6323	2.1864e-06		0.63241	2.3773e-06		0.6325	2.628e-07		0.63277	1.0285e-07		0.63206	4.0536e-07		0.6322	3.8922e-05		0.63222	3.9725e-05		0.6319	3.979e-05		0.63277	1.0285e-07		0.63227	2.4906e-07		0.63203	2.2535e-07		0.63194	3.3112e-05		0.63228	3.0967e-05		0.63219	2.3e-05		0.63185	2.1544e-07
		0.63284	3.1606e-06		0.63257	2.1912e-06		0.63261	2.405e-06		0.63281	2.8042e-07		0.63297	8.5621e-08		0.6326	4.1495e-07		0.63276	3.9331e-05		0.6323	4.0135e-05		0.63231	4.0223e-05		0.63297	8.5621e-08		0.63272	2.6245e-07		0.63251	2.4061e-07		0.63245	3.3784e-05		0.63267	3.1597e-05		0.63265	2.3495e-05		0.63234	2.1469e-07
		0.63314	3.1685e-06		0.63311	2.199e-06		0.63304	2.403e-06		0.63333	2.8665e-07		0.63351	1.1695e-07		0.63321	4.322e-07		0.63303	3.9809e-05		0.63293	4.0591e-05		0.63289	4.0701e-05		0.63351	1.1695e-07		0.63316	2.4433e-07		0.63307	2.4704e-07		0.63287	3.4497e-05		0.63311	3.2319e-05		0.63331	2.402e-05		0.63299	2.1847e-07
		0.6336	3.1841e-06		0.63351	2.2037e-06		0.63349	2.4074e-06		0.63393	2.8411e-07		0.63387	1.2016e-07		0.63375	4.2505e-07		0.63365	4.0249e-05		0.63371	4.1037e-05		0.63326	4.1149e-05		0.63387	1.2016e-07		0.63351	2.4763e-07		0.63358	2.3695e-07		0.63349	3.5204e-05		0.63349	3.2929e-05		0.63357	2.4478e-05		0.63339	2.1446e-07
		0.63393	3.1842e-06		0.63423	2.2159e-06		0.63409	2.4234e-06		0.63441	2.7135e-07		0.63443	1.038e-07		0.63418	4.3558e-07		0.63406	4.0708e-05		0.63413	4.153e-05		0.63376	4.1619e-05		0.63443	1.038e-07		0.63422	2.466e-07		0.6342	2.4153e-07		0.63389	3.5955e-05		0.63393	3.3619e-05		0.63423	2.5031e-05		0.63397	2.1806e-07
		0.63476	3.1822e-06		0.63444	2.2265e-06		0.63466	2.4351e-06		0.6349	2.7952e-07		0.63488	1.1842e-07		0.63448	4.2359e-07		0.6346	4.117e-05		0.63453	4.2009e-05		0.63429	4.2089e-05		0.63488	1.1842e-07		0.63446	2.487e-07		0.63458	2.3986e-07		0.63442	3.6661e-05		0.63447	3.4345e-05		0.63452	2.5562e-05		0.63453	2.187e-07
		0.63521	3.1949e-06		0.63511	2.2379e-06		0.63516	2.4373e-06		0.63524	3.0848e-07		0.63536	1.0111e-07		0.6351	4.3319e-07		0.63503	4.1666e-05		0.63496	4.2524e-05		0.63469	4.2598e-05		0.63536	1.0111e-07		0.63503	2.6175e-07		0.63503	2.5963e-07		0.63491	3.7493e-05		0.63499	3.518e-05		0.63509	2.6148e-05		0.63467	2.2361e-07
		0.63559	3.2e-06		0.63564	2.2352e-06		0.63554	2.4412e-06		0.63559	2.8925e-07		0.63589	9.8797e-08		0.63563	4.2906e-07		0.63572	4.2092e-05		0.63556	4.2957e-05		0.63524	4.3053e-05		0.63589	9.8797e-08		0.63555	2.5434e-07		0.63567	2.3536e-07		0.63527	3.8159e-05		0.6354	3.5768e-05		0.63561	2.6629e-05		0.6353	2.1857e-07
		0.63587	3.2096e-06		0.63613	2.2439e-06		0.63606	2.454e-06		0.63624	2.7512e-07		0.63638	9.495e-08		0.63601	4.4966e-07		0.636	4.251e-05		0.63587	4.3376e-05		0.63555	4.3465e-05		0.63638	9.495e-08		0.63603	2.5981e-07		0.63585	2.4792e-07		0.63582	3.8848e-05		0.63589	3.6434e-05		0.63606	2.7119e-05		0.63582	2.2149e-07
		0.63652	3.2264e-06		0.63636	2.2575e-06		0.63654	2.4519e-06		0.63663	3.0486e-07		0.6368	1.1845e-07		0.63627	4.4461e-07		0.63647	4.2942e-05		0.63645	4.3815e-05		0.63602	4.3905e-05		0.6368	1.1845e-07		0.63646	2.6138e-07		0.63642	2.3743e-07		0.63632	3.9586e-05		0.63629	3.713e-05		0.63646	2.764e-05		0.63628	2.2324e-07
		0.63699	3.2448e-06		0.63679	2.2711e-06		0.63689	2.4424e-06		0.63703	2.9707e-07		0.63709	1.0978e-07		0.63698	4.4993e-07		0.63694	4.3402e-05		0.63679	4.429e-05		0.63627	4.4379e-05		0.63709	1.0978e-07		0.63679	2.6974e-07		0.63681	2.3681e-07		0.63651	4.0351e-05		0.63681	3.7852e-05		0.63684	2.8219e-05		0.63663	2.2271e-07
		0.63741	3.241e-06		0.63732	2.2755e-06		0.63735	2.4532e-06		0.63733	3.1872e-07		0.63753	1.1527e-07		0.63743	4.5529e-07		0.6373	4.3859e-05		0.6372	4.4757e-05		0.63704	4.4834e-05		0.63753	1.1527e-07		0.63741	2.6387e-07		0.63745	2.4497e-07		0.63723	4.1091e-05		0.63715	3.8586e-05		0.63729	2.8751e-05		0.637	2.2458e-07
		0.63785	3.2456e-06		0.63773	2.2914e-06		0.63794	2.4806e-06		0.63802	3.1801e-07		0.6382	1.0993e-07		0.63767	4.4833e-07		0.63791	4.4297e-05		0.6378	4.5213e-05		0.63746	4.5298e-05		0.6382	1.0993e-07		0.63782	2.7229e-07		0.6378	2.5745e-07		0.63758	4.1878e-05		0.63769	3.9353e-05		0.63785	2.9348e-05		0.6378	2.2598e-07
		0.63826	3.2563e-06		0.63804	2.2928e-06		0.6383	2.5003e-06		0.63828	3.0493e-07		0.63857	1.0737e-07		0.63835	4.4927e-07		0.63816	4.478e-05		0.63805	4.569e-05		0.63772	4.5779e-05		0.63857	1.0737e-07		0.63832	2.5092e-07		0.63838	2.4778e-07		0.63788	4.2643e-05		0.63809	4.01e-05		0.63803	2.9889e-05		0.63793	2.2611e-07
		0.63878	3.2671e-06		0.63884	2.3061e-06		0.63894	2.5094e-06		0.63905	3.0362e-07		0.63914	1.1053e-07		0.63887	4.6706e-07		0.63873	4.5324e-05		0.63884	4.6211e-05		0.63829	4.6302e-05		0.63914	1.1053e-07		0.63889	2.6228e-07		0.63893	2.6253e-07		0.63852	4.3549e-05		0.63867	4.0911e-05		0.63862	3.0531e-05		0.63866	2.2599e-07
		0.63937	3.2721e-06		0.63931	2.3149e-06		0.63928	2.5152e-06		0.63952	3.2307e-07		0.63946	1.0643e-07		0.63909	4.6577e-07		0.63918	4.5756e-05		0.63928	4.6671e-05		0.63867	4.6763e-05		0.63946	1.0643e-07		0.63918	2.6814e-07		0.63922	2.3689e-07		0.63904	4.432e-05		0.63918	4.1644e-05		0.63898	3.1083e-05		0.63901	2.2587e-07
		0.63965	3.2776e-06		0.63951	2.3246e-06		0.63957	2.5139e-06		0.64003	3.09e-07		0.64003	1.1312e-07		0.6397	4.8027e-07		0.63966	4.6221e-05		0.63959	4.7152e-05		0.63934	4.7234e-05		0.64003	1.1312e-07		0.63964	2.6589e-07		0.6398	2.679e-07		0.63956	4.5136e-05		0.63958	4.2407e-05		0.63958	3.166e-05		0.63932	2.2757e-07
		0.64015	3.2894e-06		0.64009	2.3249e-06		0.64014	2.5436e-06		0.64041	3.3468e-07		0.64044	1.0618e-07		0.64027	4.9086e-07		0.63987	4.6673e-05		0.63984	4.7625e-05		0.63991	4.7715e-05		0.64044	1.0618e-07		0.64017	2.5609e-07		0.64028	2.4302e-07		0.64002	4.595e-05		0.64008	4.3211e-05		0.6403	3.2292e-05		0.63962	2.3305e-07
		0.64051	3.29e-06		0.64068	2.3324e-06		0.64083	2.54e-06		0.64078	3.2422e-07		0.64108	1.1712e-07		0.64071	4.8932e-07		0.64066	4.7196e-05		0.64062	4.8145e-05		0.64009	4.8225e-05		0.64108	1.1712e-07		0.64064	2.7032e-07		0.64065	2.5807e-07		0.64038	4.6831e-05		0.64059	4.4096e-05		0.64051	3.2944e-05		0.64044	2.3244e-07
		0.64095	3.301e-06		0.64102	2.3558e-06		0.6409	2.5523e-06		0.64137	3.3127e-07		0.64119	1.1187e-07		0.64115	4.9566e-07		0.64098	4.7669e-05		0.64105	4.8645e-05		0.64054	4.8727e-05		0.64119	1.1187e-07		0.64102	2.57e-07		0.64116	2.6606e-07		0.64092	4.7685e-05		0.64095	4.4878e-05		0.64099	3.3585e-05		0.64084	2.3385e-07
		0.64173	3.3246e-06		0.64155	2.3688e-06		0.6415	2.561e-06		0.6418	3.3649e-07		0.64186	9.914e-08		0.64165	4.9248e-07		0.64154	4.819e-05		0.6414	4.9171e-05		0.6411	4.9226e-05		0.64186	9.914e-08		0.64159	2.8072e-07		0.64143	2.6784e-07		0.64136	4.8602e-05		0.64128	4.5729e-05		0.64135	3.4205e-05		0.64134	2.3475e-07
		0.64201	3.3175e-06		0.64196	2.3672e-06		0.64213	2.573e-06		0.64208	3.4657e-07		0.64233	9.8946e-08		0.64195	4.9495e-07		0.64191	4.8702e-05		0.64197	4.9656e-05		0.64163	4.9739e-05		0.64233	9.8946e-08		0.64217	2.7848e-07		0.64199	2.6801e-07		0.64184	4.9499e-05		0.64203	4.6601e-05		0.64189	3.4891e-05		0.64186	2.3776e-07
		0.64236	3.3364e-06		0.64259	2.3995e-06		0.64252	2.5777e-06		0.64283	3.5216e-07		0.64291	1.1042e-07		0.64236	5.0786e-07		0.6426	4.9271e-05		0.64241	5.024e-05		0.64227	5.0296e-05		0.64291	1.1042e-07		0.6425	2.747e-07		0.6425	2.8228e-07		0.64221	5.0467e-05		0.64238	4.7569e-05		0.64233	3.5641e-05		0.64237	2.4219e-07
		0.64306	3.3295e-06		0.64306	2.3974e-06		0.64304	2.5871e-06		0.64288	3.418e-07		0.64329	1.1004e-07		0.64279	5.0863e-07		0.64287	4.9714e-05		0.64295	5.0691e-05		0.64275	5.077e-05		0.64329	1.1004e-07		0.64282	2.7401e-07		0.64288	2.6328e-07		0.64284	5.1308e-05		0.64293	4.8367e-05		0.64298	3.6227e-05		0.64277	2.3643e-07
		0.64344	3.3623e-06		0.64321	2.4209e-06		0.64345	2.6005e-06		0.64375	3.3824e-07		0.64374	1.044e-07		0.64352	5.1895e-07		0.64366	5.0193e-05		0.64329	5.1201e-05		0.64294	5.1261e-05		0.64374	1.044e-07		0.64347	2.5567e-07		0.64333	2.8356e-07		0.64342	5.2171e-05		0.64316	4.9236e-05		0.6434	3.6877e-05		0.64297	2.3775e-07
		0.64383	3.3627e-06		0.64384	2.4079e-06		0.64393	2.6066e-06		0.64394	3.3276e-07		0.64412	1.0595e-07		0.64395	5.0552e-07		0.64382	5.0681e-05		0.64377	5.1677e-05		0.64359	5.1746e-05		0.64412	1.0595e-07		0.64389	2.693e-07		0.64383	2.7947e-07		0.64383	5.3087e-05		0.64371	5.0059e-05		0.64374	3.7553e-05		0.64363	2.4104e-07
		0.64415	3.3803e-06		0.64426	2.4248e-06		0.64421	2.6249e-06		0.64438	3.506e-07		0.64469	1.1472e-07		0.64428	5.1933e-07		0.64425	5.12e-05		0.64437	5.2241e-05		0.64386	5.2284e-05		0.64469	1.1472e-07		0.64433	2.7012e-07		0.6445	2.8661e-07		0.64423	5.4083e-05		0.64419	5.099e-05		0.64419	3.8233e-05		0.64414	2.4692e-07
		0.64486	3.3783e-06		0.64479	2.4422e-06		0.64494	2.6297e-06		0.64496	3.5438e-07		0.64491	1.1908e-07		0.64471	5.2163e-07		0.64495	5.1702e-05		0.64485	5.2756e-05		0.64452	5.2779e-05		0.64491	1.1908e-07		0.6449	2.7526e-07		0.64477	2.7676e-07		0.64445	5.4964e-05		0.64473	5.1851e-05		0.64485	3.8925e-05		0.6445	2.423e-07
		0.6453	3.375e-06		0.64504	2.4407e-06		0.64529	2.639e-06		0.64528	3.6873e-07		0.64552	1.0901e-07		0.64518	5.4164e-07		0.64543	5.2242e-05		0.64515	5.3295e-05		0.64478	5.3314e-05		0.64552	1.0901e-07		0.64517	2.8777e-07		0.64534	2.9378e-07		0.64538	5.593e-05		0.64523	5.2768e-05		0.64525	3.9642e-05		0.64518	2.4777e-07
		0.64572	3.383e-06		0.64559	2.4603e-06		0.6458	2.6509e-06		0.64601	3.4702e-07		0.64597	1.1169e-07		0.64583	5.2006e-07		0.64583	5.2751e-05		0.64574	5.3833e-05		0.64529	5.3855e-05		0.64597	1.1169e-07		0.64571	2.847e-07		0.64576	2.8885e-07		0.6457	5.6918e-05		0.64584	5.3749e-05		0.64574	4.0397e-05		0.64553	2.4768e-07
		0.64636	3.4016e-06		0.64624	2.4721e-06		0.64634	2.6712e-06		0.64647	3.6419e-07		0.64648	1.0867e-07		0.64622	5.4999e-07		0.6463	5.3322e-05		0.64643	5.4386e-05		0.6458	5.4439e-05		0.64648	1.0867e-07		0.64623	2.8419e-07		0.64612	2.9743e-07		0.64621	5.8016e-05		0.64621	5.4744e-05		0.64617	4.119e-05		0.64623	2.4821e-07
		0.64667	3.4234e-06		0.64669	2.4927e-06		0.64671	2.6713e-06		0.64674	3.7442e-07		0.64693	1.1736e-07		0.6467	5.4956e-07		0.647	5.3854e-05		0.64669	5.491e-05		0.64625	5.4984e-05		0.64693	1.1736e-07		0.64669	2.8362e-07		0.64672	2.9525e-07		0.64647	5.8964e-05		0.6467	5.5685e-05		0.64677	4.1869e-05		0.64631	2.4628e-07
		0.64718	3.4282e-06		0.64718	2.4875e-06		0.64734	2.6706e-06		0.64722	3.69e-07		0.64742	1.1441e-07		0.64692	5.3598e-07		0.64725	5.4337e-05		0.64721	5.5449e-05		0.6467	5.5498e-05		0.64742	1.1441e-07		0.64698	2.9789e-07		0.64711	2.8361e-07		0.64707	6.0001e-05		0.64719	5.662e-05		0.64737	4.2613e-05		0.64689	2.4977e-07
		0.64763	3.4164e-06		0.64772	2.5129e-06		0.64758	2.6921e-06		0.64763	3.7797e-07		0.64799	1.0871e-07		0.64762	5.6269e-07		0.64771	5.4887e-05		0.64764	5.6009e-05		0.64722	5.6025e-05		0.64799	1.0871e-07		0.64749	2.8546e-07		0.6475	2.9477e-07		0.64744	6.1005e-05		0.64772	5.7613e-05		0.64785	4.3388e-05		0.64744	2.5432e-07
		0.64811	3.4384e-06		0.64808	2.5154e-06		0.64832	2.7088e-06		0.64844	3.7971e-07		0.64836	1.0815e-07		0.64799	5.5677e-07		0.64825	5.5452e-05		0.64815	5.6586e-05		0.64768	5.6603e-05		0.64836	1.0815e-07		0.64804	2.7766e-07		0.64795	2.9998e-07		0.64818	6.2106e-05		0.64796	5.87e-05		0.64818	4.4213e-05		0.64764	2.5634e-07
		0.64852	3.4425e-06		0.64858	2.5361e-06		0.64852	2.7109e-06		0.64858	3.9259e-07		0.64875	1.0965e-07		0.64851	5.5768e-07		0.64865	5.5996e-05		0.64863	5.7123e-05		0.64831	5.7139e-05		0.64875	1.0965e-07		0.6487	2.8361e-07		0.64862	3.0117e-07		0.64873	6.312e-05		0.64852	5.9674e-05		0.64852	4.4925e-05		0.64817	2.544e-07
		0.64902	3.4622e-06		0.64885	2.5411e-06		0.64925	2.7271e-06		0.6493	3.8251e-07		0.6493	1.0961e-07		0.6492	5.5814e-07		0.64909	5.6526e-05		0.64896	5.7689e-05		0.6488	5.7716e-05		0.6493	1.0961e-07		0.64904	2.9585e-07		0.64906	3.163e-07		0.64906	6.4221e-05		0.64922	6.0694e-05		0.64909	4.5787e-05		0.64873	2.6022e-07
		0.64948	3.4588e-06		0.64947	2.5659e-06		0.64969	2.7449e-06		0.64955	3.8714e-07		0.64963	1.1296e-07		0.64938	5.8095e-07		0.64955	5.7139e-05		0.64958	5.8277e-05		0.64903	5.8295e-05		0.64963	1.1296e-07		0.64946	2.9586e-07		0.64963	3.1951e-07		0.64949	6.535e-05		0.64954	6.1752e-05		0.64972	4.6564e-05		0.6492	2.5686e-07
		0.65016	3.496e-06		0.65026	2.5812e-06		0.65006	2.7434e-06		0.65014	3.9886e-07		0.65041	1.1242e-07		0.65011	5.7957e-07		0.65004	5.7775e-05		0.65029	5.8919e-05		0.64953	5.8934e-05		0.65041	1.1242e-07		0.65009	2.9187e-07		0.65021	3.069e-07		0.65007	6.6591e-05		0.65005	6.2947e-05		0.6501	4.7524e-05		0.64985	2.6493e-07
		0.6505	3.4905e-06		0.65045	2.5862e-06		0.65062	2.7503e-06		0.6507	4.0847e-07		0.65089	9.9863e-08		0.6506	5.9394e-07		0.65043	5.8276e-05		0.65075	5.947e-05		0.65004	5.9479e-05		0.65089	9.9863e-08		0.65044	2.978e-07		0.65051	3.1552e-07		0.65046	6.7626e-05		0.65066	6.3941e-05		0.65045	4.8306e-05		0.65025	2.6354e-07
		0.65103	3.504e-06		0.65101	2.5975e-06		0.6511	2.7649e-06		0.65124	4.185e-07		0.65127	1.1738e-07		0.65075	5.78e-07		0.65094	5.8787e-05		0.651	5.9977e-05		0.6505	5.9991e-05		0.65127	1.1738e-07		0.65112	3.0689e-07		0.65105	3.1652e-07		0.65106	6.8642e-05		0.651	6.4945e-05		0.65089	4.9059e-05		0.65066	2.626e-07
		0.65142	3.509e-06		0.65131	2.6224e-06		0.65145	2.7726e-06		0.65139	4.1449e-07		0.65177	1.1836e-07		0.65145	5.9157e-07		0.65155	5.9329e-05		0.65141	6.0513e-05		0.65091	6.053e-05		0.65177	1.1836e-07		0.6514	2.9061e-07		0.65149	3.1425e-07		0.65139	6.9739e-05		0.65153	6.597e-05		0.65152	4.9877e-05		0.65119	2.6521e-07
		0.652	3.5173e-06		0.65195	2.6259e-06		0.65179	2.7986e-06		0.65201	4.0686e-07		0.65234	1.1e-07		0.65198	6.0467e-07		0.65215	5.9894e-05		0.65173	6.1139e-05		0.65139	6.1094e-05		0.65234	1.1e-07		0.65181	2.9218e-07		0.65217	3.1003e-07		0.65171	7.088e-05		0.65191	6.7049e-05		0.65197	5.0721e-05		0.65176	2.6848e-07
		0.65221	3.5222e-06		0.6523	2.634e-06		0.65219	2.8014e-06		0.65253	4.1573e-07		0.65258	1.1194e-07		0.65222	6.0353e-07		0.6523	6.0405e-05		0.65242	6.1659e-05		0.65191	6.1655e-05		0.65258	1.1194e-07		0.65233	3.0459e-07		0.65258	3.0434e-07		0.65213	7.1942e-05		0.6524	6.8065e-05		0.65233	5.1532e-05		0.65218	2.6821e-07
		0.65275	3.5483e-06		0.65268	2.6408e-06		0.65288	2.8038e-06		0.65284	4.1519e-07		0.65292	1.1372e-07		0.65268	6.046e-07		0.65288	6.0961e-05		0.65274	6.2249e-05		0.65259	6.2215e-05		0.65292	1.1372e-07		0.65269	3.0786e-07		0.65277	3.1568e-07		0.65283	7.3116e-05		0.65292	6.9185e-05		0.65271	5.2392e-05		0.65251	2.7097e-07
		0.65322	3.5458e-06		0.65314	2.6676e-06		0.6533	2.8207e-06		0.6534	4.2263e-07		0.65368	1.1422e-07		0.65317	6.155e-07		0.65338	6.1558e-05		0.65317	6.2802e-05		0.65289	6.2791e-05		0.65368	1.1422e-07		0.65329	3.1202e-07		0.65331	3.3344e-07		0.65322	7.4269e-05		0.65316	7.0313e-05		0.65367	5.3286e-05		0.65296	2.742e-07
		0.65377	3.5571e-06		0.65367	2.6879e-06		0.65385	2.8364e-06		0.65418	4.3554e-07		0.65395	1.1036e-07		0.65374	6.2358e-07		0.65371	6.2164e-05		0.65394	6.3444e-05		0.65345	6.3392e-05		0.65395	1.1036e-07		0.65375	3.0792e-07		0.65388	3.3106e-07		0.65358	7.5517e-05		0.6539	7.1523e-05		0.65406	5.4219e-05		0.65351	2.776e-07
		0.65434	3.5682e-06		0.65428	2.6823e-06		0.65429	2.86e-06		0.65445	4.3098e-07		0.65453	1.0957e-07		0.6544	6.1791e-07		0.65421	6.2728e-05		0.65417	6.3997e-05		0.65391	6.3964e-05		0.65453	1.0957e-07		0.65409	3.1307e-07		0.65412	3.3002e-07		0.65433	7.6691e-05		0.65407	7.2591e-05		0.6544	5.5058e-05		0.65396	2.773e-07
		0.65476	3.5781e-06		0.65479	2.7215e-06		0.65489	2.8607e-06		0.6549	4.3256e-07		0.65488	1.1583e-07		0.65477	6.3545e-07		0.65477	6.3279e-05		0.65488	6.458e-05		0.65419	6.4537e-05		0.65488	1.1583e-07		0.65473	3.0094e-07		0.65487	3.2632e-07		0.65457	7.7873e-05		0.65465	7.369e-05		0.65485	5.5952e-05		0.65453	2.7566e-07
		0.65524	3.5839e-06		0.65509	2.7354e-06		0.65517	2.8749e-06		0.65526	4.3919e-07		0.65547	1.1183e-07		0.65518	6.355e-07		0.65522	6.3844e-05		0.65496	6.5157e-05		0.65457	6.5112e-05		0.65547	1.1183e-07		0.65508	3.0192e-07		0.65515	3.3716e-07		0.65507	7.9019e-05		0.6552	7.4837e-05		0.65515	5.6817e-05		0.65479	2.779e-07
		0.656	3.5787e-06		0.65571	2.7382e-06		0.6558	2.8728e-06		0.65593	4.4357e-07		0.65594	1.1079e-07		0.65592	6.5114e-07		0.6558	6.4457e-05		0.65553	6.5773e-05		0.65508	6.5737e-05		0.65594	1.1079e-07		0.65567	3.0282e-07		0.65573	3.4175e-07		0.65553	8.0322e-05		0.65552	7.6089e-05		0.65592	5.7825e-05		0.65556	2.8395e-07
		0.65624	3.6053e-06		0.65599	2.7557e-06		0.65613	2.8987e-06		0.65626	4.5591e-07		0.65642	1.1801e-07		0.65602	6.4864e-07		0.65611	6.5022e-05		0.6561	6.6388e-05		0.65571	6.6317e-05		0.65642	1.1801e-07		0.65622	3.1803e-07		0.65612	3.3951e-07		0.6559	8.152e-05		0.65608	7.7279e-05		0.65623	5.8713e-05		0.65592	2.821e-07
		0.65675	3.6236e-06		0.65674	2.7576e-06		0.65652	2.9209e-06		0.65683	4.4376e-07		0.65673	1.1824e-07		0.65674	6.5604e-07		0.65644	6.5623e-05		0.6565	6.7004e-05		0.65596	6.6914e-05		0.65673	1.1824e-07		0.65666	3.2884e-07		0.65665	3.4307e-07		0.65644	8.2772e-05		0.65644	7.8457e-05		0.65668	5.9664e-05		0.6564	2.8559e-07
		0.65716	3.6319e-06		0.65696	2.7732e-06		0.65713	2.9314e-06		0.65729	4.6178e-07		0.65743	1.1331e-07		0.65709	6.6654e-07		0.65716	6.6245e-05		0.65709	6.7604e-05		0.65667	6.7549e-05		0.65743	1.1331e-07		0.65701	3.1962e-07		0.65716	3.335e-07		0.65698	8.4098e-05		0.65681	7.9697e-05		0.65723	6.0603e-05		0.65687	2.8452e-07
		0.65772	3.6438e-06		0.65742	2.8006e-06		0.65754	2.949e-06		0.6577	4.5688e-07		0.65802	1.1866e-07		0.65745	6.6549e-07		0.65758	6.6881e-05		0.6576	6.8292e-05		0.65712	6.8203e-05		0.65802	1.1866e-07		0.65757	3.1081e-07		0.65772	3.5691e-07		0.65741	8.5486e-05		0.65757	8.1023e-05		0.65761	6.1672e-05		0.65739	2.956e-07
		0.65814	3.6447e-06		0.65807	2.8083e-06		0.65819	2.9635e-06		0.6583	4.6274e-07		0.65827	1.064e-07		0.65811	6.7596e-07		0.65807	6.7433e-05		0.65796	6.8852e-05		0.65751	6.8793e-05		0.65827	1.064e-07		0.658	3.1787e-07		0.65809	3.4994e-07		0.65784	8.6692e-05		0.65766	8.2173e-05		0.65824	6.2583e-05		0.65793	2.9224e-07
		0.65855	3.6467e-06		0.65863	2.8213e-06		0.65868	2.9801e-06		0.65868	4.6813e-07		0.65874	1.1198e-07		0.6586	6.8452e-07		0.65833	6.7989e-05		0.65853	6.9423e-05		0.65795	6.9349e-05		0.65874	1.1198e-07		0.65871	3.1601e-07		0.65871	3.5284e-07		0.65839	8.7917e-05		0.6584	8.3365e-05		0.65845	6.3504e-05		0.65847	2.9518e-07
		0.65893	3.6763e-06		0.65882	2.8457e-06		0.65893	2.9798e-06		0.65904	4.7033e-07		0.65941	1.2681e-07		0.65898	6.7849e-07		0.65878	6.8546e-05		0.65869	7.0003e-05		0.65856	6.9941e-05		0.65941	1.2681e-07		0.659	3.1074e-07		0.65893	3.668e-07		0.6588	8.9145e-05		0.65882	8.4574e-05		0.65902	6.4477e-05		0.65865	2.9755e-07
		0.65945	3.6858e-06		0.65926	2.8623e-06		0.65945	3.0024e-06		0.65956	4.9783e-07		0.65974	1.1076e-07		0.65952	6.9073e-07		0.65962	6.9209e-05		0.6593	7.066e-05		0.65876	7.0576e-05		0.65974	1.1076e-07		0.6595	3.2762e-07		0.65941	3.4364e-07		0.65915	9.0566e-05		0.65921	8.5857e-05		0.65953	6.549e-05		0.65934	2.9928e-07
		0.66002	3.6952e-06		0.65992	2.8605e-06		0.65983	3.0026e-06		0.66017	4.8814e-07		0.66026	1.146e-07		0.65977	7.0527e-07		0.65998	6.9789e-05		0.65978	7.1261e-05		0.65934	7.1194e-05		0.66026	1.146e-07		0.65982	3.2997e-07		0.65978	3.6282e-07		0.65985	9.1858e-05		0.65974	8.7101e-05		0.66005	6.6458e-05		0.65954	2.9912e-07
		0.66037	3.7056e-06		0.66029	2.88e-06		0.66037	3.0297e-06		0.66068	4.9362e-07		0.66074	1.1455e-07		0.66025	7.106e-07		0.66021	7.0411e-05		0.66035	7.188e-05		0.65982	7.1801e-05		0.66074	1.1455e-07		0.66047	3.3307e-07		0.66046	3.7068e-07		0.66007	9.3219e-05		0.66008	8.8412e-05		0.66035	6.7489e-05		0.65989	3.0272e-07
		0.66107	3.7071e-06		0.661	2.906e-06		0.66084	3.0538e-06		0.66107	4.914e-07		0.66116	1.1502e-07		0.66095	7.1871e-07		0.66085	7.1036e-05		0.6606	7.2504e-05		0.66028	7.2417e-05		0.66116	1.1502e-07		0.66076	3.3598e-07		0.66102	3.6284e-07		0.6606	9.4567e-05		0.66071	8.9735e-05		0.66088	6.8539e-05		0.66064	3.0836e-07
		0.6614	3.7142e-06		0.66142	2.9209e-06		0.66143	3.0608e-06		0.66165	5.1188e-07		0.66186	1.259e-07		0.66124	7.1325e-07		0.66137	7.1709e-05		0.66118	7.3198e-05		0.66094	7.3115e-05		0.66186	1.259e-07		0.66127	3.3571e-07		0.66139	3.7742e-07		0.66115	9.6061e-05		0.66117	9.1176e-05		0.66146	6.9704e-05		0.66112	3.0914e-07
		0.66169	3.7309e-06		0.66176	2.9351e-06		0.66172	3.081e-06		0.66205	5.2302e-07		0.66234	1.1752e-07		0.66155	7.2126e-07		0.66165	7.2326e-05		0.66168	7.3806e-05		0.66141	7.3752e-05		0.66234	1.1752e-07		0.66158	3.3493e-07		0.66165	3.6765e-07		0.66157	9.7405e-05		0.66181	9.2448e-05		0.66164	7.0693e-05		0.66149	3.0885e-07
		0.66245	3.7404e-06		0.66208	2.9525e-06		0.66237	3.0896e-06		0.66243	5.0635e-07		0.66255	1.1081e-07		0.66241	7.3751e-07		0.66218	7.2941e-05		0.66217	7.4418e-05		0.66179	7.4351e-05		0.66255	1.1081e-07		0.66215	3.3399e-07		0.6625	3.76e-07		0.66203	9.8747e-05		0.66216	9.3745e-05		0.6621	7.1716e-05		0.6619	3.086e-07
		0.66279	3.7572e-06		0.66265	2.9578e-06		0.66269	3.1177e-06		0.66294	5.1767e-07		0.66313	1.2272e-07		0.66253	7.2749e-07		0.6625	7.3535e-05		0.66265	7.5063e-05		0.66245	7.4973e-05		0.66313	1.2272e-07		0.66271	3.3883e-07		0.66271	3.8262e-07		0.66256	0.00010015		0.66244	9.5072e-05		0.66265	7.2759e-05		0.6625	3.1422e-07
		0.66344	3.7662e-06		0.66313	3.0087e-06		0.66313	3.1311e-06		0.6634	5.2206e-07		0.66374	1.19e-07		0.66326	7.4121e-07		0.66311	7.4222e-05		0.66301	7.5762e-05		0.66266	7.5645e-05		0.66374	1.19e-07		0.66311	3.5911e-07		0.66327	3.8597e-07		0.66317	0.00010165		0.66325	9.6543e-05		0.66327	7.3925e-05		0.66307	3.1949e-07
		0.66372	3.7761e-06		0.66367	3.0079e-06		0.66363	3.1403e-06		0.66377	5.1528e-07		0.664	1.313e-07		0.66377	7.5869e-07		0.6637	7.4835e-05		0.66372	7.6374e-05		0.66333	7.6297e-05		0.664	1.313e-07		0.66367	3.3823e-07		0.66361	3.8432e-07		0.66328	0.00010309		0.66343	9.7881e-05		0.66353	7.4984e-05		0.66363	3.2207e-07
		0.66412	3.793e-06		0.66425	3.0339e-06		0.66417	3.1693e-06		0.66432	5.2122e-07		0.66447	1.0933e-07		0.66417	7.5811e-07		0.66433	7.5525e-05		0.66393	7.7063e-05		0.6635	7.6937e-05		0.66447	1.0933e-07		0.664	3.388e-07		0.66419	3.9934e-07		0.66401	0.00010454		0.66378	9.9298e-05		0.66423	7.6103e-05		0.66379	3.2508e-07
		0.66461	3.7954e-06		0.6647	3.0435e-06		0.66467	3.1842e-06		0.66472	5.3946e-07		0.66495	1.1164e-07		0.66468	7.6924e-07		0.66446	7.618e-05		0.66444	7.7734e-05		0.66413	7.7609e-05		0.66495	1.1164e-07		0.66478	3.4734e-07		0.66478	4.1165e-07		0.66445	0.00010607		0.6645	0.0001007		0.66465	7.7239e-05		0.66445	3.2644e-07
		0.66522	3.8291e-06		0.66509	3.0737e-06		0.66506	3.2047e-06		0.66537	5.4519e-07		0.6656	1.1564e-07		0.66519	7.7264e-07		0.66518	7.6882e-05		0.66483	7.8479e-05		0.66468	7.8327e-05		0.6656	1.1564e-07		0.66513	3.5814e-07		0.66528	4.0017e-07		0.66488	0.00010771		0.66522	0.00010227		0.66507	7.8481e-05		0.66492	3.2831e-07
		0.66577	3.8227e-06		0.66535	3.0791e-06		0.66564	3.2214e-06		0.66564	5.5145e-07		0.6659	1.1726e-07		0.6656	7.5321e-07		0.66541	7.7466e-05		0.66551	7.9085e-05		0.66532	7.8952e-05		0.6659	1.1726e-07		0.66562	3.4502e-07		0.66557	3.9853e-07		0.6655	0.00010913		0.66552	0.00010361		0.66542	7.953e-05		0.66519	3.3067e-07
		0.66618	3.8261e-06		0.66604	3.1159e-06		0.66616	3.2289e-06		0.66585	5.5513e-07		0.66636	1.1908e-07		0.6659	7.9379e-07		0.66601	7.8044e-05		0.66607	7.9684e-05		0.66565	7.955e-05		0.66636	1.1908e-07		0.66605	3.5754e-07		0.6661	4.0399e-07		0.66577	0.00011046		0.66591	0.00010492		0.66607	8.0576e-05		0.66571	3.2894e-07
		0.66663	3.8506e-06		0.66648	3.1208e-06		0.66653	3.2481e-06		0.66652	5.508e-07		0.6667	1.2226e-07		0.6664	7.8597e-07		0.66645	7.8664e-05		0.66619	8.0277e-05		0.66606	8.016e-05		0.6667	1.2226e-07		0.66655	3.5447e-07		0.66651	4.0831e-07		0.66619	0.00011192		0.66627	0.00010632		0.66634	8.1661e-05		0.66608	3.3551e-07
		0.66697	3.8682e-06		0.66686	3.1463e-06		0.66689	3.2581e-06		0.66708	5.6813e-07		0.66728	1.352e-07		0.66703	8.0165e-07		0.66694	7.9337e-05		0.66673	8.0942e-05		0.66631	8.0822e-05		0.66728	1.352e-07		0.66693	3.6163e-07		0.66703	4.0643e-07		0.66688	0.00011341		0.66694	0.00010777		0.66685	8.2783e-05		0.66683	3.385e-07
		0.66735	3.8643e-06		0.66757	3.1764e-06		0.66747	3.2971e-06		0.66759	5.7652e-07		0.66768	1.3232e-07		0.66744	8.1699e-07		0.66716	7.9922e-05		0.66728	8.1563e-05		0.66691	8.1454e-05		0.66768	1.3232e-07		0.66754	3.6307e-07		0.66748	4.0298e-07		0.66749	0.00011486		0.66727	0.00010913		0.66735	8.3867e-05		0.66706	3.3499e-07
		0.6679	3.8977e-06		0.66773	3.1831e-06		0.66781	3.2961e-06		0.66802	5.7975e-07		0.66817	1.1726e-07		0.66793	8.1505e-07		0.66772	8.0561e-05		0.66775	8.2227e-05		0.66733	8.2091e-05		0.66817	1.1726e-07		0.66776	3.6256e-07		0.6678	4.1253e-07		0.66757	0.00011635		0.66785	0.00011056		0.66775	8.4986e-05		0.66752	3.4217e-07
		0.66861	3.9102e-06		0.66833	3.2177e-06		0.66831	3.316e-06		0.66872	5.7639e-07		0.66848	1.1609e-07		0.66838	8.1788e-07		0.66839	8.121e-05		0.66814	8.2893e-05		0.66781	8.2764e-05		0.66848	1.1609e-07		0.66812	3.5909e-07		0.6683	4.1033e-07		0.66829	0.00011789		0.66834	0.00011204		0.66827	8.6167e-05		0.66817	3.4614e-07
		0.66892	3.9088e-06		0.66868	3.2327e-06		0.66882	3.3241e-06		0.66906	5.786e-07		0.66913	1.1746e-07		0.66892	8.3304e-07		0.66882	8.1909e-05		0.66889	8.3607e-05		0.66822	8.3463e-05		0.66913	1.1746e-07		0.66871	3.6736e-07		0.66867	4.2817e-07		0.6687	0.00011954		0.66864	0.00011364		0.66882	8.747e-05		0.6688	3.5076e-07
		0.66929	3.915e-06		0.66926	3.2446e-06		0.66913	3.3518e-06		0.66928	5.9534e-07		0.66964	1.1966e-07		0.66928	8.2558e-07		0.66921	8.2524e-05		0.6693	8.4251e-05		0.66863	8.4106e-05		0.66964	1.1966e-07		0.66951	3.7535e-07		0.66928	4.3612e-07		0.6691	0.00012106		0.66919	0.00011509		0.6692	8.8602e-05		0.66901	3.4645e-07
		0.6696	3.9284e-06		0.66958	3.2684e-06		0.66982	3.368e-06		0.66978	5.8658e-07		0.67011	1.3913e-07		0.66986	8.406e-07		0.66973	8.3153e-05		0.66979	8.4881e-05		0.6692	8.473e-05		0.67011	1.3913e-07		0.66986	3.7567e-07		0.66975	4.3772e-07		0.66979	0.0001225		0.66957	0.0001165		0.66963	8.9774e-05		0.66957	3.5108e-07
		0.67017	3.9426e-06		0.67001	3.2748e-06		0.67008	3.3894e-06		0.67031	6.0688e-07		0.6704	1.1644e-07		0.67006	8.5006e-07		0.67033	8.3822e-05		0.67003	8.556e-05		0.6696	8.5391e-05		0.6704	1.1644e-07		0.66995	3.8943e-07		0.67008	4.243e-07		0.67005	0.0001241		0.6703	0.00011796		0.6701	9.0962e-05		0.66977	3.5113e-07
		0.67079	3.9619e-06		0.67067	3.3123e-06		0.67063	3.4003e-06		0.67083	5.9987e-07		0.67076	1.2156e-07		0.67074	8.4683e-07		0.67068	8.4536e-05		0.6706	8.6241e-05		0.67014	8.6089e-05		0.67076	1.2156e-07		0.67075	3.6565e-07		0.67074	4.4103e-07		0.67052	0.00012575		0.67041	0.00011958		0.67064	9.2238e-05		0.67056	3.5924e-07
		0.67105	3.9546e-06		0.67112	3.3384e-06		0.6712	3.4317e-06		0.67131	6.2269e-07		0.67129	1.1243e-07		0.67114	8.6961e-07		0.67119	8.5174e-05		0.67129	8.6926e-05		0.67045	8.6761e-05		0.67129	1.1243e-07		0.67111	3.736e-07		0.67104	4.495e-07		0.67096	0.00012733		0.67085	0.00012114		0.67115	9.3471e-05		0.67085	3.608e-07
		0.67146	3.9718e-06		0.67146	3.3513e-06		0.67158	3.4549e-06		0.67157	6.1819e-07		0.67202	1.1838e-07		0.67154	8.7473e-07		0.67152	8.5856e-05		0.67166	8.7635e-05		0.67101	8.7451e-05		0.67202	1.1838e-07		0.67157	3.7681e-07		0.67185	4.4272e-07		0.6714	0.00012894		0.67148	0.00012273		0.67167	9.4752e-05		0.67145	3.6531e-07
		0.67223	4.0029e-06		0.67202	3.3828e-06		0.67178	3.4668e-06		0.67209	6.1439e-07		0.67241	1.1972e-07		0.67206	8.9857e-07		0.67193	8.6525e-05		0.67188	8.8313e-05		0.67168	8.8155e-05		0.67241	1.1972e-07		0.6721	3.9815e-07		0.6721	4.499e-07		0.67199	0.00013062		0.67178	0.00012434		0.67196	9.5996e-05		0.67196	3.6667e-07
		0.67245	4.02e-06		0.6725	3.4204e-06		0.67277	3.4894e-06		0.67268	6.2076e-07		0.67276	1.3216e-07		0.6727	8.7754e-07		0.67244	8.7283e-05		0.67248	8.9072e-05		0.67195	8.8898e-05		0.67276	1.3216e-07		0.67261	3.8804e-07		0.67238	4.4897e-07		0.67231	0.00013237		0.67255	0.00012607		0.67261	9.7383e-05		0.67243	3.6961e-07
		0.67304	4.0262e-06		0.67265	3.4277e-06		0.67307	3.5106e-06		0.67308	6.3059e-07		0.67325	1.3386e-07		0.67277	8.931e-07		0.6729	8.7917e-05		0.67319	8.9727e-05		0.67249	8.9578e-05		0.67325	1.3386e-07		0.67305	3.8822e-07		0.67301	4.5955e-07		0.673	0.000134		0.67288	0.0001276		0.67304	9.8565e-05		0.67273	3.6961e-07
		0.67345	4.0381e-06		0.67346	3.4428e-06		0.67336	3.5269e-06		0.67371	6.3126e-07		0.67396	1.3794e-07		0.67346	9.0633e-07		0.67353	8.8531e-05		0.6736	9.0423e-05		0.67301	9.0213e-05		0.67396	1.3794e-07		0.67348	4.0217e-07		0.67332	4.6203e-07		0.67352	0.00013554		0.67356	0.00012908		0.67342	9.978e-05		0.6733	3.7488e-07
		0.67379	4.0544e-06		0.67359	3.4565e-06		0.67375	3.5251e-06		0.67384	6.5776e-07		0.67433	1.254e-07		0.67395	9.1799e-07		0.67396	8.9159e-05		0.67391	9.1063e-05		0.67347	9.0889e-05		0.67433	1.254e-07		0.67383	4.0383e-07		0.67416	4.6102e-07		0.67363	0.00013714		0.67385	0.00013064		0.67392	0.00010103		0.6736	3.7714e-07
		0.67439	4.0698e-06		0.67445	3.5034e-06		0.67416	3.5743e-06		0.67436	6.5911e-07		0.67472	1.2679e-07		0.6744	9.138e-07		0.67451	8.9891e-05		0.67428	9.1785e-05		0.67391	9.1603e-05		0.67472	1.2679e-07		0.6744	3.9292e-07		0.67434	4.6906e-07		0.67413	0.00013879		0.67427	0.00013233		0.67429	0.00010239		0.67418	3.8389e-07
		0.67474	4.0879e-06		0.67491	3.5106e-06		0.67478	3.5943e-06		0.67502	6.6079e-07		0.67521	1.2861e-07		0.67475	9.2602e-07		0.67484	9.0547e-05		0.67467	9.2443e-05		0.67433	9.2279e-05		0.67521	1.2861e-07		0.67475	3.9977e-07		0.67466	4.7541e-07		0.67474	0.00014044		0.67467	0.00013391		0.67493	0.00010363		0.67451	3.8504e-07
		0.67526	4.105e-06		0.67513	3.5314e-06		0.67533	3.6208e-06		0.67541	6.7265e-07		0.67576	1.2164e-07		0.67518	9.297e-07		0.67517	9.1223e-05		0.67523	9.3134e-05		0.6749	9.2963e-05		0.67576	1.2164e-07		0.67523	4.0618e-07		0.67528	4.7437e-07		0.67507	0.00014221		0.67514	0.00013558		0.67516	0.00010495		0.67485	3.851e-07
		0.67577	4.1123e-06		0.67592	3.5707e-06		0.67589	3.6279e-06		0.67589	6.8311e-07		0.67621	1.2714e-07		0.67586	9.3395e-07		0.67568	9.1929e-05		0.67582	9.3852e-05		0.67537	9.369e-05		0.67621	1.2714e-07		0.67592	4.0836e-07		0.67574	4.721e-07		0.67561	0.00014396		0.67557	0.00013724		0.67578	0.0001063		0.67557	3.9167e-07
		0.6763	4.1302e-06		0.67623	3.6032e-06		0.67622	3.6658e-06		0.67632	6.8121e-07		0.67662	1.3471e-07		0.6763	9.5951e-07		0.67624	9.2707e-05		0.67615	9.4647e-05		0.67583	9.4435e-05		0.67662	1.3471e-07		0.67631	4.0117e-07		0.67642	4.7807e-07		0.67609	0.00014582		0.67616	0.00013905		0.67632	0.00010775		0.67583	3.9577e-07
		0.6767	4.133e-06		0.67671	3.6141e-06		0.67668	3.6756e-06		0.67705	6.9349e-07		0.67706	1.2536e-07		0.67673	9.5941e-07		0.67658	9.3328e-05		0.67673	9.5343e-05		0.67616	9.5129e-05		0.67706	1.2536e-07		0.67667	4.0749e-07		0.67689	4.9757e-07		0.67646	0.00014748		0.6764	0.00014071		0.67683	0.0001091		0.67654	3.9763e-07
		0.67716	4.1545e-06		0.67709	3.6296e-06		0.67709	3.6946e-06		0.67739	6.8364e-07		0.67718	1.1687e-07		0.67727	9.7642e-07		0.67727	9.4017e-05		0.67709	9.6e-05		0.67639	9.582e-05		0.67718	1.1687e-07		0.67735	4.0922e-07		0.67713	4.8298e-07		0.67697	0.00014919		0.67689	0.00014233		0.67707	0.00011041		0.6769	3.9961e-07
		0.6777	4.177e-06		0.67768	3.6663e-06		0.67765	3.7273e-06		0.67765	6.9609e-07		0.67808	1.2749e-07		0.67762	9.7642e-07		0.67769	9.4704e-05		0.67747	9.674e-05		0.67739	9.6528e-05		0.67808	1.2749e-07		0.67764	4.1187e-07		0.67759	4.7458e-07		0.67755	0.000151		0.67744	0.00014404		0.67761	0.00011175		0.67742	4.0321e-07
		0.67798	4.1925e-06		0.67827	3.6969e-06		0.67814	3.7615e-06		0.67815	6.9202e-07		0.67828	1.2644e-07		0.67819	9.8051e-07		0.67796	9.5468e-05		0.67794	9.7507e-05		0.67764	9.7272e-05		0.67828	1.2644e-07		0.67798	4.2359e-07		0.67837	5.0516e-07		0.67807	0.00015283		0.67791	0.00014583		0.67834	0.00011323		0.67791	4.0855e-07
		0.67871	4.2021e-06		0.67856	3.7145e-06		0.67865	3.781e-06		0.67879	6.9483e-07		0.67898	1.1904e-07		0.67844	9.9127e-07		0.67863	9.6177e-05		0.67863	9.8232e-05		0.67789	9.8008e-05		0.67898	1.1904e-07		0.6785	4.3853e-07		0.67862	5.0951e-07		0.67844	0.00015463		0.67858	0.00014761		0.67861	0.00011462		0.67832	4.1053e-07
		0.6792	4.2157e-06		0.67911	3.7494e-06		0.67925	3.7916e-06		0.67921	7.1138e-07		0.67955	1.1902e-07		0.67905	1.0026e-06		0.67888	9.6861e-05		0.67917	9.8968e-05		0.67848	9.8747e-05		0.67955	1.1902e-07		0.6793	4.327e-07		0.67902	5.1721e-07		0.67888	0.00015651		0.67888	0.00014935		0.67896	0.00011601		0.67882	4.1875e-07
		0.67943	4.2429e-06		0.67954	3.7825e-06		0.67958	3.82e-06		0.67968	7.2328e-07		0.67995	1.2324e-07		0.67965	1.0022e-06		0.67947	9.7604e-05		0.67952	9.9721e-05		0.67884	9.9479e-05		0.67995	1.2324e-07		0.67964	4.137e-07		0.67952	5.0338e-07		0.67947	0.00015835		0.67937	0.00015116		0.67948	0.00011748		0.67923	4.2442e-07
		0.6801	4.2612e-06		0.68019	3.8095e-06		0.68011	3.8457e-06		0.68013	7.3488e-07		0.6804	1.1843e-07		0.68011	1.0099e-06		0.68009	9.8438e-05		0.67992	0.00010052		0.67944	0.00010031		0.6804	1.1843e-07		0.68027	4.3359e-07		0.68001	5.2047e-07		0.68005	0.00016049		0.68	0.00015321		0.68024	0.00011912		0.67977	4.266e-07
		0.6804	4.2704e-06		0.68061	3.8157e-06		0.6807	3.8732e-06		0.68062	7.3823e-07		0.6807	1.2588e-07		0.68065	1.0246e-06		0.68052	9.9163e-05		0.68053	0.00010125		0.68005	0.00010106		0.6807	1.2588e-07		0.68059	4.3637e-07		0.68049	5.1032e-07		0.68041	0.0001623		0.6803	0.00015496		0.68038	0.00012051		0.68024	4.2383e-07
		0.68099	4.2811e-06		0.68078	3.8655e-06		0.68112	3.9094e-06		0.68103	7.5062e-07		0.68148	1.2942e-07		0.68107	1.0228e-06		0.68101	9.9794e-05		0.68075	0.00010192		0.68016	0.00010171		0.68148	1.2942e-07		0.68109	4.3274e-07		0.68091	5.2647e-07		0.68061	0.00016402		0.68107	0.0001566		0.68107	0.00012184		0.68071	4.3233e-07
		0.68112	4.2986e-06		0.68124	3.8888e-06		0.68148	3.931e-06		0.68158	7.4401e-07		0.68184	1.4174e-07		0.68158	1.0426e-06		0.68138	0.00010045		0.68135	0.00010262		0.68079	0.00010239		0.68184	1.4174e-07		0.68169	4.3538e-07		0.68149	5.3632e-07		0.68152	0.00016576		0.68138	0.00015835		0.68146	0.00012319		0.68124	4.3346e-07
		0.68206	4.3157e-06		0.68189	3.9191e-06		0.68179	3.942e-06		0.682	7.6283e-07		0.68216	1.2478e-07		0.68199	1.0338e-06		0.68185	0.00010119		0.68186	0.00010339		0.68147	0.00010251		0.68216	1.2478e-07		0.68181	4.2641e-07		0.68192	5.232e-07		0.68187	0.00016764		0.68176	0.00016016		0.68174	0.00012469		0.68184	4.4352e-07
		0.68251	4.3298e-06		0.68229	3.9331e-06		0.68239	3.9818e-06		0.68255	7.6648e-07		0.6827	1.2776e-07		0.68251	1.054e-06		0.68221	0.00010189		0.68204	0.00010408		0.68179	0.00010251		0.6827	1.2776e-07		0.68236	4.5641e-07		0.68256	5.2945e-07		0.68208	0.0001694		0.68211	0.0001619		0.68239	0.00012606		0.68221	4.4198e-07
		0.68284	4.3495e-06		0.68277	3.9758e-06		0.68278	3.9925e-06		0.68287	7.6738e-07		0.68328	1.4055e-07		0.68288	1.0585e-06		0.68247	0.00010259		0.6826	0.0001048		0.68265	0.00010251		0.68328	1.4055e-07		0.68276	4.62e-07		0.6826	5.4872e-07		0.68265	0.00017127		0.68273	0.00016369		0.68242	0.00012754		0.6826	4.4777e-07
		0.68321	4.377e-06		0.68303	4.0162e-06		0.68325	4.0275e-06		0.68332	7.6627e-07		0.68361	1.2675e-07		0.68317	1.0723e-06		0.68331	0.00010331		0.68319	0.00010557		0.68315	0.00010251		0.68361	1.2675e-07		0.68323	4.5258e-07		0.68312	5.6181e-07		0.68326	0.00017319		0.68324	0.00016552		0.68324	0.00012903		0.68312	4.4962e-07
		0.68402	4.3886e-06		0.68389	4.0429e-06		0.68408	4.0537e-06		0.68414	7.9164e-07		0.68418	1.3538e-07		0.68405	1.0953e-06		0.68372	0.00010409		0.68385	0.00010635		0.68391	0.00010251		0.68418	1.3538e-07		0.68374	4.5177e-07		0.68383	5.5413e-07		0.68369	0.00017528		0.68365	0.00016747		0.68371	0.00013062		0.6835	4.6066e-07
		0.68426	4.4062e-06		0.68419	4.0766e-06		0.68432	4.0901e-06		0.68453	7.9335e-07		0.68456	1.3168e-07		0.68405	1.097e-06		0.6839	0.00010475		0.68417	0.00010706		0.68445	0.00010251		0.68456	1.3168e-07		0.68433	4.4828e-07		0.68436	5.5683e-07		0.6838	0.00017712		0.68436	0.00016927		0.68428	0.00013209		0.68417	4.5914e-07
		0.68461	4.4217e-06		0.68459	4.0986e-06		0.6848	4.1154e-06		0.68504	7.9509e-07		0.68506	1.4127e-07		0.68469	1.1096e-06		0.68449	0.00010544		0.68442	0.00010775					0.68506	1.4127e-07		0.68469	4.6952e-07		0.68464	5.5853e-07		0.68471	0.0001789		0.68463	0.00017107		0.68462	0.00013351		0.6845	4.629e-07
		0.68517	4.4432e-06		0.68516	4.1335e-06		0.68516	4.1375e-06		0.68538	8.0274e-07		0.68541	1.3223e-07		0.68525	1.11e-06		0.685	0.00010617		0.68486	0.00010848					0.68541	1.3223e-07		0.68516	4.5584e-07		0.68524	5.6607e-07		0.68513	0.00018081		0.68515	0.0001729		0.68514	0.00013501		0.68493	4.6493e-07
		0.68547	4.4539e-06		0.68557	4.1681e-06		0.6857	4.1729e-06		0.6856	8.0616e-07		0.68606	1.3005e-07		0.68572	1.1272e-06		0.68543	0.00010696		0.68542	0.00010929					0.68606	1.3005e-07		0.6856	4.5655e-07		0.68567	5.5783e-07		0.68556	0.00018286		0.68552	0.00017489		0.68572	0.00013659		0.68557	4.6955e-07
		0.68614	4.4728e-06		0.68604	4.2094e-06		0.68621	4.2067e-06		0.6862	8.1079e-07		0.68647	1.3912e-07		0.68613	1.1365e-06		0.68602	0.00010767		0.68596	0.00011001					0.68647	1.3912e-07		0.68609	4.7425e-07		0.68605	5.8046e-07		0.68616	0.00018475		0.68603	0.00017672		0.68608	0.00013805		0.68576	4.7365e-07
		0.68653	4.4965e-06		0.68646	4.2285e-06		0.68655	4.2321e-06		0.68672	8.1688e-07		0.687	1.4228e-07		0.6867	1.1305e-06		0.6865	0.00010843		0.68655	0.0001108					0.687	1.4228e-07		0.68657	4.742e-07		0.68654	5.818e-07		0.68658	0.00018677		0.68655	0.00017868		0.68651	0.00013967		0.68644	4.8176e-07
		0.68714	4.5075e-06		0.68711	4.264e-06		0.68703	4.2523e-06		0.68724	8.3559e-07		0.68736	1.3792e-07		0.68718	1.1483e-06		0.687	0.00010918		0.68713	0.00011157					0.68736	1.3792e-07		0.68712	4.6911e-07		0.68701	5.9466e-07		0.68704	0.00018878		0.687	0.00018067		0.68694	0.00014127		0.68693	4.8611e-07
		0.68746	4.5224e-06		0.68757	4.3228e-06		0.68733	4.3016e-06		0.68773	8.3349e-07		0.68806	1.4706e-07		0.68762	1.1574e-06		0.68729	0.00011001		0.68751	0.00011241					0.68806	1.4706e-07		0.68757	4.8093e-07		0.68762	5.9245e-07		0.68743	0.00019093		0.68746	0.00018275		0.68741	0.00014299		0.68734	4.9205e-07
		0.68812	4.5588e-06		0.68792	4.3271e-06		0.68791	4.3123e-06		0.68813	8.3473e-07		0.68847	1.2759e-07		0.68809	1.1581e-06		0.68781	0.0001107		0.6878	0.00011311					0.68847	1.2759e-07		0.688	4.7526e-07		0.68798	6.0105e-07		0.68786	0.00019286					0.68794	0.00014449		0.68763	4.9452e-07
		0.68858	4.5791e-06		0.68836	4.365e-06		0.68868	4.348e-06		0.68869	8.5171e-07		0.68869	1.4445e-07		0.68841	1.1798e-06		0.6883	0.0001114		0.68842	0.00011385					0.68869	1.4445e-07		0.6885	4.8077e-07		0.68849	5.9257e-07		0.68818	0.00019473					0.68835	0.0001459		0.68833	4.9542e-07
		0.68894	4.5976e-06		0.68851	4.4017e-06		0.68903	4.3825e-06		0.68923	8.6347e-07		0.68905	1.453e-07		0.68897	1.1929e-06		0.68869	0.00011212		0.68875	0.0001146					0.68905	1.453e-07		0.68894	4.857e-07		0.68881	5.8971e-07		0.68901	0.0001967					0.68897	0.00014743		0.68866	4.9937e-07
		0.6895	4.6035e-06		0.68949	4.4494e-06		0.68939	4.4111e-06		0.6896	8.5178e-07		0.68958	1.4694e-07		0.68945	1.2027e-06		0.68916	0.00011289		0.68932	0.00011539					0.68958	1.4694e-07		0.68933	4.9648e-07		0.68963	6.1567e-07		0.68939	0.00019876					0.68933	0.00014906		0.68911	5.072e-07
		0.68978	4.6166e-06		0.68984	4.4765e-06		0.68976	4.4472e-06		0.68995	8.696e-07		0.69018	1.3468e-07		0.68992	1.2014e-06		0.68986	0.00011363		0.68976	0.0001161					0.69018	1.3468e-07		0.68979	4.9391e-07		0.68979	6.1746e-07		0.68972	0.00020068					0.69003	0.00015067		0.68973	5.1223e-07
		0.69038	4.6624e-06		0.69024	4.5129e-06		0.69032	4.489e-06		0.69049	8.6891e-07		0.69077	1.2476e-07		0.69033	1.2116e-06		0.69019	0.00011441		0.69013	0.00011687					0.69077	1.2476e-07		0.69013	4.874e-07		0.69024	6.2261e-07		0.69018	0.00020279					0.69034	0.00015225		0.68999	5.1772e-07
		0.69077	4.6888e-06		0.69072	4.5597e-06		0.69076	4.5264e-06		0.69106	8.8487e-07		0.69093	1.4005e-07		0.69082	1.2341e-06		0.69057	0.00011518		0.69061	0.00011767					0.69093	1.4005e-07		0.69073	4.9208e-07		0.69081	6.3107e-07		0.69093	0.00020486					0.69085	0.00015391		0.69052	5.2135e-07
		0.69113	4.7116e-06		0.69141	4.6039e-06		0.69154	4.5557e-06		0.69141	9.0289e-07		0.69166	1.3261e-07		0.69125	1.2249e-06		0.69124	0.00011601		0.6913	0.00011853					0.69166	1.3261e-07		0.69133	4.9239e-07		0.69122	6.3898e-07		0.6912	0.00020713					0.69133	0.00015568		0.69106	5.2608e-07
		0.69176	4.7169e-06		0.69165	4.6362e-06		0.69183	4.5931e-06		0.69194	9.0351e-07		0.69213	1.3718e-07		0.69155	1.2524e-06		0.69164	0.00011672		0.69156	0.00011927					0.69213	1.3718e-07		0.69179	5.067e-07		0.69183	6.3145e-07		0.69152	0.00020917					0.69169	0.00015731		0.69182	5.2881e-07
		0.69226	4.7514e-06		0.69221	4.67e-06		0.69219	4.6182e-06		0.6923	9.1562e-07		0.69264	1.36e-07		0.69223	1.2437e-06		0.69216	0.00011746		0.69229	0.00012003					0.69264	1.36e-07		0.69216	5.0684e-07		0.69211	6.5364e-07		0.69209	0.00021123					0.69243	0.00015891		0.69199	5.3976e-07
		0.69262	4.7648e-06		0.69272	4.7097e-06		0.69285	4.667e-06		0.69271	9.2239e-07		0.69309	1.216e-07		0.69278	1.2603e-06		0.69253	0.00011821		0.69274	0.00012082					0.69309	1.216e-07		0.69269	5.1402e-07		0.69265	6.4269e-07		0.69249	0.00021327					0.69263	0.00016059		0.69257	5.4179e-07
		0.69337	4.7919e-06		0.69323	4.758e-06		0.69328	4.6913e-06		0.69335	9.2369e-07		0.69352	1.4276e-07		0.69315	1.2731e-06		0.69335	0.00011903		0.69309	0.00012166					0.69352	1.4276e-07		0.69317	5.0917e-07		0.69307	6.5872e-07		0.69287	0.00021552					0.69317	0.00016233		0.69302	5.4792e-07
		0.69378	4.831e-06		0.69358	4.8096e-06		0.69369	4.7488e-06		0.69376	9.3455e-07		0.69388	1.2918e-07		0.69354	1.288e-06		0.69372	0.00011981		0.69376	0.00012243					0.69388	1.2918e-07		0.6935	5.3024e-07		0.69373	6.5449e-07		0.69336	0.00021765					0.69372	0.00016403		0.69334	5.4954e-07
		0.69394	4.8494e-06		0.69391	4.8373e-06		0.69418	4.7799e-06		0.69429	9.4463e-07		0.69457	1.382e-07		0.69399	1.2914e-06		0.69423	0.0001206		0.69431	0.00012326					0.69457	1.382e-07		0.69407	5.1963e-07		0.69424	6.6875e-07		0.69387	0.0002198					0.69412	0.00016572		0.69396	5.5593e-07
		0.6945	4.8715e-06		0.69445	4.8911e-06		0.69466	4.8231e-06		0.69483	9.4765e-07		0.69488	1.4432e-07		0.69452	1.3078e-06		0.69467	0.00012136		0.69469	0.00012408					0.69488	1.4432e-07		0.69462	5.2383e-07		0.69447	6.6824e-07		0.6945	0.00022204					0.69477	0.00016751		0.69453	5.6522e-07
		0.69516	4.8945e-06		0.69518	4.9258e-06		0.69517	4.8594e-06		0.69554	9.6838e-07		0.69542	1.3379e-07		0.69517	1.3125e-06		0.69498	0.00012222		0.69527	0.00012493					0.69542	1.3379e-07		0.69524	5.3696e-07		0.69512	6.651e-07		0.69474	0.0002243								0.69488	5.7204e-07
		0.69559	4.9059e-06		0.69545	4.9742e-06		0.69547	4.8835e-06		0.69569	9.5342e-07		0.69582	1.3981e-07		0.69565	1.3252e-06		0.69545	0.00012294		0.69559	0.00012566					0.69582	1.3981e-07		0.69549	5.2932e-07		0.69563	6.9195e-07		0.69549	0.00022638								0.69528	5.7514e-07
		0.69591	4.9244e-06		0.69605	5.0189e-06		0.69613	4.9478e-06		0.69614	9.68e-07		0.69611	1.4806e-07		0.69597	1.3333e-06		0.69612	0.00012365		0.6959	0.00012638					0.69611	1.4806e-07		0.69589	5.456e-07		0.69603	6.8999e-07		0.69579	0.00022843								0.69584	5.7807e-07
		0.69635	4.9761e-06		0.69621	5.0599e-06		0.69661	4.9844e-06		0.69658	9.7305e-07		0.69674	1.5447e-07		0.6965	1.3513e-06		0.69641	0.00012441		0.69651	0.00012712					0.69674	1.5447e-07		0.69652	5.5534e-07		0.69644	6.9885e-07		0.69643	0.00023045								0.69619	5.8366e-07
		0.69701	4.9861e-06		0.69703	5.1173e-06		0.69696	5.0128e-06		0.69718	9.8146e-07		0.6974	1.4409e-07		0.69701	1.3448e-06		0.69687	0.00012518		0.69682	0.00012798					0.6974	1.4409e-07		0.69694	5.4764e-07		0.69697	6.8858e-07		0.69679	0.00023261								0.69676	5.8825e-07
		0.6974	5.0109e-06		0.69742	5.1565e-06		0.69753	5.0603e-06		0.69749	9.9186e-07		0.69758	1.5409e-07		0.69735	1.3544e-06		0.69749	0.00012593		0.69729	0.00012872					0.69758	1.5409e-07		0.69734	5.5033e-07		0.69743	7.0175e-07		0.69723	0.00023472								0.69705	5.9701e-07
		0.69769	5.0309e-06		0.69765	5.2043e-06		0.698	5.1076e-06		0.69811	9.926e-07		0.69808	1.506e-07		0.69773	1.3677e-06		0.698	0.00012668		0.69775	0.00012948					0.69808	1.506e-07		0.69774	5.6159e-07		0.6978	7.0374e-07		0.69765	0.00023688								0.69745	6.0413e-07
		0.69814	5.0704e-06		0.69818	5.2247e-06		0.69829	5.158e-06		0.69842	1.0054e-06		0.69858	1.4293e-07		0.69835	1.3987e-06		0.69843	0.00012748		0.69812	0.00013029					0.69858	1.4293e-07		0.69845	5.5784e-07		0.69816	7.2417e-07		0.69813	0.00023909								0.69782	6.0892e-07
		0.69884	5.0888e-06		0.69856	5.3211e-06		0.69875	5.1956e-06		0.69897	1.0137e-06		0.69911	1.4149e-07		0.69871	1.402e-06		0.69874	0.00012834		0.69862	0.00013117					0.69911	1.4149e-07		0.6988	5.6341e-07		0.69882	7.263e-07		0.69852	0.00024144								0.69868	6.134e-07
		0.69918	5.1405e-06		0.69912	5.3561e-06		0.69933	5.2395e-06		0.69933	1.0198e-06		0.69952	1.5972e-07		0.69918	1.4132e-06		0.69907	0.00012906		0.69914	0.00013195					0.69952	1.5972e-07		0.69929	5.8465e-07		0.69912	7.2573e-07		0.69906	0.00024358								0.69894	6.1951e-07
		0.6996	5.1595e-06		0.69972	5.3957e-06		0.69976	5.2879e-06		0.69993	1.0381e-06		0.69994	1.4672e-07		0.69952	1.441e-06		0.69984	0.00012979		0.69975	0.00013274					0.69994	1.4672e-07		0.69962	5.7565e-07		0.69963	7.3476e-07		0.69948	0.00024569								0.69935	6.2492e-07
		0.70023	5.1856e-06		0.70017	5.4476e-06		0.70002	5.3393e-06		0.70034	1.0375e-06		0.70042	1.534e-07		0.7002	1.4293e-06		0.70001	0.00013058		0.69998	0.00013353					0.70042	1.534e-07		0.7002	5.8242e-07		0.70033	7.3096e-07		0.69973	0.00024787								0.70002	6.3283e-07
		0.70063	5.2062e-06		0.70057	5.5021e-06		0.70067	5.3871e-06		0.70088	1.0387e-06		0.70058	1.4926e-07		0.70058	1.4341e-06		0.70074	0.00013144		0.70047	0.00013438					0.70058	1.4926e-07		0.70046	5.8316e-07		0.70064	7.4139e-07		0.70039	0.00025025								0.70017	6.3898e-07
		0.70119	5.2394e-06		0.70104	5.5394e-06		0.70109	5.4257e-06		0.70126	1.0455e-06		0.70132	1.4948e-07		0.701	1.4527e-06		0.70101	0.00013222		0.70112	0.00013519					0.70132	1.4948e-07		0.70103	5.888e-07		0.70111	7.5565e-07		0.7008	0.00025246								0.70092	6.4391e-07
		0.70165	5.2637e-06		0.70144	5.6171e-06		0.70164	5.4892e-06		0.70168	1.0657e-06		0.70171	1.5863e-07		0.70167	1.4658e-06		0.70144	0.00013301		0.70184	0.00013603					0.70171	1.5863e-07		0.70151	5.8947e-07		0.70143	7.5765e-07		0.70134	0.00025473								0.70112	6.51e-07
		0.70189	5.3072e-06		0.70193	5.6708e-06		0.70212	5.5185e-06		0.70214	1.056e-06		0.7022	1.5484e-07		0.70179	1.4819e-06		0.70194	0.00013383		0.70212	0.00013691					0.7022	1.5484e-07		0.70185	5.953e-07		0.70218	7.7198e-07		0.70184	0.00025708								0.70185	6.5908e-07
		0.70257	5.3356e-06		0.70262	5.7224e-06		0.70259	5.5805e-06		0.70246	1.0855e-06		0.70284	1.5742e-07		0.70229	1.4969e-06		0.70273	0.0001347		0.70264	0.00013776					0.70284	1.5742e-07		0.70242	6.1248e-07		0.7026	7.8068e-07		0.70248	0.00025955								0.70208	6.7069e-07
		0.7029	5.3555e-06		0.70295	5.77e-06		0.70305	5.6353e-06		0.7031	1.0942e-06		0.70329	1.6118e-07		0.70293	1.4956e-06		0.70295	0.00013546		0.70302	0.00013855					0.70329	1.6118e-07		0.7029	6.1151e-07		0.70301	7.7824e-07		0.70263	0.00026175								0.70286	6.7379e-07
		0.70349	5.3975e-06		0.7034	5.8079e-06		0.70341	5.6824e-06		0.70338	1.1091e-06		0.70376	1.3934e-07		0.70356	1.5097e-06		0.70336	0.00013624		0.7032	0.0001393					0.70376	1.3934e-07		0.70329	6.1696e-07		0.70346	7.8566e-07		0.70299	0.00026391								0.70318	6.8027e-07
		0.70379	5.4321e-06		0.70358	5.8942e-06		0.70412	5.7293e-06		0.70415	1.1036e-06		0.70412	1.4379e-07		0.70378	1.5206e-06		0.70388	0.00013701		0.70368	0.00014011					0.70412	1.4379e-07		0.70379	6.0584e-07		0.70373	7.8529e-07		0.70373	0.00026613								0.70367	6.8325e-07
		0.70426	5.4784e-06		0.70405	5.9572e-06		0.70449	5.7918e-06		0.70452	1.1103e-06		0.70467	1.4892e-07		0.70416	1.5397e-06		0.70425	0.00013783		0.70414	0.00014099					0.70467	1.4892e-07		0.70448	6.2668e-07		0.7044	7.8594e-07											0.70423	6.9109e-07
		0.70481	5.4974e-06		0.70474	5.991e-06		0.70471	5.8344e-06		0.7048	1.1273e-06		0.705	1.5274e-07		0.70492	1.5515e-06		0.70474	0.0001386		0.70497	0.00014179					0.705	1.5274e-07		0.70464	6.1159e-07		0.70474	7.917e-07											0.70465	6.9868e-07
		0.70521	5.5472e-06		0.70508	6.0705e-06		0.70536	5.8899e-06		0.70545	1.1309e-06		0.70563	1.532e-07		0.70519	1.5535e-06		0.7051	0.00013939		0.70509	0.00014259					0.70563	1.532e-07		0.70523	6.371e-07		0.70544	8.1192e-07											0.70468	7.0865e-07
		0.70575	5.5667e-06		0.70543	6.1156e-06		0.70602	5.9536e-06		0.70575	1.1384e-06		0.70594	1.4784e-07		0.70576	1.5594e-06		0.70566	0.00014024		0.7058	0.00014345					0.70594	1.4784e-07		0.70572	6.437e-07		0.70577	8.1734e-07											0.70546	7.1613e-07
		0.70623	5.6124e-06		0.70616	6.201e-06		0.7063	6.0067e-06		0.70655	1.1495e-06		0.70628	1.5111e-07		0.70621	1.5712e-06		0.70626	0.00014114		0.70606	0.00014436					0.70628	1.5111e-07		0.70615	6.2591e-07		0.70631	8.4594e-07											0.70609	7.2547e-07
		0.7068	5.6385e-06		0.70652	6.253e-06		0.70672	6.0865e-06		0.70685	1.1603e-06		0.707	1.5734e-07		0.70663	1.5825e-06		0.7065	0.00014191		0.70655	0.0001452					0.707	1.5734e-07		0.70674	6.3866e-07		0.70669	8.3575e-07											0.70659	7.2788e-07
		0.70717	5.6732e-06		0.70725	6.318e-06		0.70711	6.1344e-06		0.70729	1.1644e-06		0.7073	1.6809e-07		0.70721	1.5908e-06		0.70726	0.00014271		0.70722	0.00014598					0.7073	1.6809e-07		0.70716	6.4543e-07		0.70704	8.34e-07											0.70697	7.3569e-07
		0.70756	5.7145e-06		0.70751	6.3772e-06		0.70758	6.198e-06		0.70774	1.1797e-06		0.70787	1.6901e-07		0.70755	1.5987e-06		0.70767	0.00014352		0.70742	0.00014681					0.70787	1.6901e-07		0.7077	6.6575e-07		0.70771	8.3603e-07											0.70729	7.4587e-07
		0.70833	5.7435e-06		0.70797	6.4586e-06		0.70824	6.2508e-06		0.70807	1.1876e-06		0.70823	1.6073e-07		0.70837	1.6226e-06		0.70813	0.00014439		0.70801	0.00014772					0.70823	1.6073e-07		0.70797	6.5786e-07		0.70798	8.5881e-07											0.70788	7.5727e-07
		0.7085	5.8023e-06		0.70834	6.5132e-06		0.70845	6.3276e-06		0.70877	1.1932e-06		0.70873	1.6487e-07		0.70869	1.6148e-06		0.70867	0.00014524		0.70847	0.00014859					0.70873	1.6487e-07		0.7086	6.7162e-07		0.70875	8.5935e-07											0.70824	7.5906e-07
		0.70904	5.8536e-06		0.70906	6.5916e-06		0.70883	6.3839e-06		0.70935	1.2042e-06		0.70939	1.6832e-07		0.70917	1.6469e-06		0.70905	0.0001461		0.70898	0.00014946					0.70939	1.6832e-07		0.70921	6.656e-07		0.70888	8.616e-07											0.70871	7.6954e-07
		0.70942	5.8753e-06		0.70934	6.6728e-06		0.70963	6.4663e-06		0.70979	1.2116e-06		0.70968	1.4509e-07		0.70949	1.6686e-06		0.70958	0.00014696		0.70946	0.00015034					0.70968	1.4509e-07		0.70947	6.7682e-07		0.70953	8.711e-07											0.70951	7.7727e-07
		0.71008	5.927e-06		0.71	6.7509e-06		0.71003	6.5318e-06		0.71038	1.2194e-06		0.7105	1.7565e-07		0.71007	1.6715e-06		0.7101	0.00014788		0.71011	0.0001513					0.7105	1.7565e-07		0.71004	6.7931e-07		0.71008	8.74e-07											0.70971	7.8952e-07
		0.71028	5.9579e-06		0.7105	6.8227e-06		0.71056	6.5925e-06		0.71059	1.224e-06		0.71078	1.6826e-07		0.71048	1.6821e-06		0.71064	0.00014867		0.71063	0.00015208					0.71078	1.6826e-07		0.71052	6.8855e-07		0.71062	8.9652e-07											0.71044	7.9505e-07
		0.711	6.0166e-06		0.71096	6.883e-06		0.71108	6.6586e-06		0.71101	1.2486e-06		0.71109	1.5921e-07		0.71091	1.6792e-06		0.71096	0.00014944		0.71116	0.00015289					0.71109	1.5921e-07		0.71077	6.9869e-07		0.71074	8.8447e-07											0.71066	7.9876e-07
		0.71141	6.0589e-06		0.71113	6.9475e-06		0.71122	6.7436e-06		0.71165	1.2402e-06		0.7115	1.6029e-07		0.71126	1.7036e-06		0.71137	0.00015025		0.71123	0.0001537					0.7115	1.6029e-07		0.71125	7.0206e-07		0.7115	9.1642e-07											0.71123	8.0844e-07
		0.71185	6.0958e-06		0.71182	7.0235e-06		0.71169	6.7958e-06		0.71198	1.265e-06		0.71216	1.6495e-07		0.71176	1.6969e-06		0.71183	0.0001511		0.71174	0.00015457					0.71216	1.6495e-07		0.71196	7.0752e-07		0.71187	9.0917e-07											0.71154	8.1991e-07
		0.71231	6.1466e-06		0.71244	7.1059e-06		0.71232	6.8744e-06		0.71248	1.2718e-06		0.71273	1.695e-07		0.71242	1.735e-06		0.71241	0.00015189		0.71211	0.00015541					0.71273	1.695e-07		0.71209	7.1174e-07		0.71229	9.0939e-07											0.71223	8.273e-07
		0.71269	6.1868e-06		0.71267	7.182e-06		0.71275	6.9582e-06		0.71277	1.275e-06		0.71312	1.6701e-07		0.71287	1.7421e-06		0.71281	0.00015272		0.71263	0.00015624					0.71312	1.6701e-07		0.71264	7.1964e-07		0.71275	9.157e-07											0.71239	8.3547e-07
		0.71317	6.2437e-06		0.7133	7.2618e-06		0.71313	7.0127e-06		0.71349	1.2758e-06		0.71354	1.6816e-07		0.71317	1.7566e-06					0.71315	0.00015711					0.71354	1.6816e-07		0.71308	7.1869e-07		0.71316	9.372e-07											0.71294	8.4342e-07
		0.71372	6.2871e-06		0.71368	7.3419e-06		0.7139	7.0975e-06		0.71403	1.2959e-06		0.71406	1.7355e-07		0.71372	1.7459e-06					0.71391	0.00015804					0.71406	1.7355e-07		0.7137	7.3033e-07		0.71382	9.3965e-07											0.71346	8.5734e-07
		0.71444	6.3378e-06		0.71412	7.4304e-06		0.7143	7.1891e-06		0.71429	1.3123e-06		0.7146	1.6546e-07		0.71417	1.7708e-06					0.71423	0.0001589					0.7146	1.6546e-07		0.7142	7.2302e-07		0.71413	9.5921e-07											0.71398	8.5939e-07
		0.71493	6.3815e-06		0.71475	7.4965e-06		0.71499	7.2581e-06		0.71504	1.3047e-06		0.71498	1.73e-07		0.71456	1.7874e-06					0.71467	0.00015972					0.71498	1.73e-07		0.71464	7.4046e-07		0.71482	9.6082e-07											0.71462	8.6892e-07
		0.71549	6.4343e-06		0.71509	7.5887e-06		0.71529	7.3184e-06		0.71532	1.3263e-06		0.71541	1.7284e-07		0.71529	1.7893e-06											0.71541	1.7284e-07		0.71513	7.5067e-07		0.71498	9.5599e-07											0.71474	8.7986e-07
		0.71579	6.4964e-06		0.71572	7.6713e-06		0.71578	7.4275e-06		0.71572	1.3348e-06		0.71603	1.7811e-07		0.71584	1.8157e-06											0.71603	1.7811e-07		0.71557	7.573e-07		0.71572	9.589e-07											0.71538	8.8857e-07
		0.71643	6.5574e-06		0.7161	7.7647e-06		0.71634	7.4875e-06		0.71636	1.3495e-06		0.71647	1.6579e-07		0.71619	1.811e-06											0.71647	1.6579e-07		0.71629	7.5701e-07		0.71602	9.8524e-07											0.71602	8.9689e-07
		0.71673	6.6131e-06		0.71667	7.8468e-06		0.71678	7.5825e-06		0.71683	1.3627e-06		0.71693	1.7953e-07		0.71657	1.8329e-06											0.71693	1.7953e-07		0.71653	7.5791e-07		0.71656	9.8991e-07											0.71637	9.0917e-07
		0.717	6.6775e-06		0.71721	7.9431e-06		0.71713	7.6707e-06		0.71733	1.361e-06		0.71756	1.7251e-07		0.71723	1.8471e-06											0.71756	1.7251e-07		0.71732	7.6357e-07		0.71715	9.9045e-07											0.71713	9.1537e-07
		0.71775	6.7133e-06		0.71782	8.0504e-06		0.71769	7.774e-06		0.71774	1.3811e-06		0.71802	1.6896e-07		0.7177	1.8614e-06											0.71802	1.6896e-07		0.71753	7.7576e-07		0.71752	1.007e-06											0.7174	9.2923e-07
		0.71805	6.7792e-06		0.71793	8.1241e-06		0.71808	7.8605e-06		0.71808	1.387e-06		0.71826	1.6948e-07		0.71798	1.8744e-06											0.71826	1.6948e-07		0.71789	7.9026e-07		0.71809	1.012e-06											0.71778	9.3611e-07
		0.71852	6.8323e-06		0.71859	8.2176e-06		0.71868	7.933e-06		0.71852	1.388e-06		0.7187	1.7456e-07		0.71853	1.887e-06											0.7187	1.7456e-07		0.71857	7.9972e-07		0.71843	1.0047e-06											0.71825	9.471e-07
		0.7191	6.8914e-06		0.71882	8.3151e-06		0.7189	8.0322e-06		0.71909	1.4139e-06		0.71916	1.6676e-07		0.71874	1.8963e-06											0.71916	1.6676e-07		0.71873	7.868e-07		0.71907	1.0277e-06											0.71871	9.5587e-07
		0.71946	6.9621e-06		0.71945	8.422e-06		0.71933	8.1222e-06		0.7195	1.4127e-06		0.71974	1.7309e-07		0.71958	1.9102e-06											0.71974	1.7309e-07		0.71948	7.9998e-07		0.71949	1.0467e-06											0.71927	9.698e-07
		0.71972	7.0252e-06		0.72015	8.5116e-06		0.72004	8.2199e-06		0.72006	1.4161e-06		0.7202	1.9148e-07		0.71999	1.9216e-06											0.7202	1.9148e-07		0.71982	8.0564e-07		0.71987	1.0444e-06											0.71971	9.7522e-07
		0.72049	7.0944e-06		0.7203	8.6165e-06		0.72042	8.319e-06		0.72043	1.4322e-06		0.72067	1.8009e-07		0.72027	1.9375e-06											0.72067	1.8009e-07		0.7204	8.1827e-07		0.72033	1.0649e-06											0.72018	9.8766e-07
		0.72078	7.1466e-06		0.72096	8.7069e-06		0.72086	8.4287e-06		0.72091	1.4429e-06		0.72115	1.7326e-07		0.72091	1.9428e-06											0.72115	1.7326e-07		0.72092	8.1526e-07		0.72099	1.0596e-06											0.72059	9.9954e-07
		0.72141	7.2188e-06		0.7214	8.824e-06		0.72138	8.5385e-06		0.72138	1.4564e-06		0.72159	1.9341e-07		0.72149	1.9552e-06											0.72159	1.9341e-07		0.7212	8.346e-07		0.72141	1.093e-06											0.72124	1.0141e-06
		0.72166	7.2854e-06		0.72199	8.9326e-06		0.72202	8.6435e-06		0.72199	1.4623e-06		0.72215	1.8656e-07		0.72196	1.9661e-06											0.72215	1.8656e-07		0.72172	8.3646e-07		0.72161	1.0682e-06											0.72135	1.0199e-06
		0.72224	7.3553e-06		0.72212	9.0539e-06		0.72244	8.7373e-06		0.72228	1.4585e-06		0.72256	1.8596e-07		0.72219	1.983e-06											0.72256	1.8596e-07		0.72233	8.4784e-07		0.72223	1.088e-06											0.72198	1.0289e-06
		0.72285	7.4283e-06		0.72283	9.1547e-06		0.72267	8.839e-06		0.72288	1.4985e-06		0.72312	1.7928e-07		0.72277	2.0017e-06											0.72312	1.7928e-07		0.72286	8.5497e-07		0.72265	1.1145e-06											0.72227	1.0389e-06
		0.7232	7.5142e-06		0.72308	9.2734e-06		0.7232	8.9464e-06		0.72344	1.4915e-06		0.72349	1.8093e-07		0.72323	2.026e-06											0.72349	1.8093e-07		0.72342	8.6611e-07		0.72342	1.1137e-06											0.72307	1.0545e-06
		0.72375	7.583e-06		0.7236	9.3823e-06		0.72384	9.071e-06		0.72368	1.5138e-06		0.72388	1.8704e-07		0.72367	2.0241e-06											0.72388	1.8704e-07		0.72354	8.5946e-07		0.72356	1.131e-06											0.72338	1.0626e-06
		0.72418	7.6646e-06		0.72396	9.5029e-06		0.72417	9.1668e-06		0.7243	1.529e-06		0.72434	2.0241e-07		0.72427	2.0525e-06											0.72434	2.0241e-07		0.72411	8.7842e-07		0.72414	1.1305e-06											0.72394	1.0792e-06
		0.72469	7.7357e-06		0.72461	9.6139e-06		0.72457	9.2989e-06		0.72475	1.5363e-06		0.72499	1.9374e-07		0.72458	2.054e-06											0.72499	1.9374e-07		0.72458	8.7552e-07		0.72456	1.16e-06											0.72449	1.0935e-06
		0.72514	7.8051e-06		0.7252	9.7475e-06		0.72505	9.4304e-06		0.72531	1.5385e-06		0.72551	2.0034e-07		0.72491	2.0587e-06											0.72551	2.0034e-07		0.72533	8.7304e-07		0.72524	1.1557e-06											0.72503	1.098e-06
		0.72555	7.9105e-06		0.72555	9.8682e-06		0.72566	9.5406e-06		0.7258	1.5503e-06		0.7259	1.9827e-07		0.72565	2.0787e-06											0.7259	1.9827e-07		0.72567	8.8898e-07		0.72581	1.1494e-06											0.72515	1.11e-06
		0.72625	7.9519e-06		0.72605	9.9754e-06		0.72617	9.6573e-06		0.72608	1.5617e-06		0.72645	1.8707e-07		0.72609	2.0972e-06											0.72645	1.8707e-07		0.72589	8.9443e-07		0.72608	1.1647e-06											0.72576	1.1231e-06
		0.72667	8.0489e-06		0.72638	1.0112e-05		0.72648	9.7816e-06		0.72659	1.5685e-06		0.72673	1.9279e-07		0.72644	2.1031e-06											0.72673	1.9279e-07		0.72652	9.0567e-07		0.72674	1.1802e-06											0.72622	1.1399e-06
		0.72705	8.1358e-06		0.72697	1.0245e-05		0.72689	9.8951e-06		0.72708	1.5698e-06		0.7272	1.8818e-07		0.72712	2.1208e-06											0.7272	1.8818e-07		0.72702	9.341e-07		0.72692	1.1977e-06											0.72666	1.1493e-06
		0.72743	8.208e-06		0.72692	1.0364e-05		0.72743	1.002e-05		0.7275	1.5803e-06		0.7276	1.9774e-07		0.72722	2.1254e-06											0.7276	1.9774e-07		0.72738	9.2839e-07		0.72718	1.1863e-06											0.72703	1.1573e-06
		0.728	8.2829e-06		0.72775	1.0495e-05		0.72784	1.0155e-05		0.72801	1.6158e-06		0.72817	2.057e-07		0.72796	2.1481e-06											0.72817	2.057e-07		0.72768	9.2993e-07		0.72802	1.2022e-06											0.72769	1.1715e-06
		0.7284	8.3749e-06		0.72813	1.0634e-05		0.72833	1.0264e-05		0.72848	1.6207e-06		0.72872	1.887e-07		0.72832	2.1574e-06											0.72872	1.887e-07		0.72832	9.4851e-07		0.72847	1.2071e-06											0.72807	1.1841e-06
		0.72872	8.4696e-06		0.72883	1.0773e-05		0.72895	1.0431e-05		0.72891	1.6373e-06		0.72936	1.8671e-07		0.72858	2.1666e-06											0.72936	1.8671e-07		0.72884	9.454e-07		0.72882	1.2313e-06											0.72868	1.2013e-06
		0.72928	8.5709e-06		0.72917	1.0918e-05		0.72905	1.0542e-05		0.72921	1.6268e-06		0.72969	2.107e-07		0.72934	2.1799e-06											0.72969	2.107e-07		0.72927	9.6365e-07		0.72929	1.228e-06											0.72906	1.2099e-06
		0.72953	8.6637e-06		0.72962	1.1052e-05		0.72958	1.0674e-05		0.72989	1.6406e-06		0.73012	2.0557e-07		0.72971	2.2057e-06											0.73012	2.0557e-07		0.72983	9.6324e-07		0.72973	1.2343e-06											0.72953	1.2245e-06
		0.73035	8.7647e-06		0.73001	1.1188e-05		0.73007	1.0828e-05		0.73013	1.6489e-06		0.73054	1.8917e-07		0.73018	2.2136e-06											0.73054	1.8917e-07		0.73007	9.7114e-07		0.73021	1.2675e-06											0.72992	1.2361e-06
		0.73063	8.8583e-06		0.73048	1.134e-05		0.73063	1.0979e-05		0.73079	1.6654e-06		0.73088	2.001e-07		0.73073	2.232e-06											0.73088	2.001e-07		0.73071	9.9756e-07		0.73057	1.2593e-06											0.73021	1.2494e-06
		0.73111	8.9661e-06		0.73117	1.1485e-05		0.73106	1.1136e-05		0.73124	1.6741e-06		0.7314	2.0305e-07		0.73125	2.2284e-06											0.7314	2.0305e-07		0.7311	9.7419e-07		0.73121	1.2677e-06											0.73084	1.2617e-06
		0.73176	9.0628e-06		0.73138	1.1642e-05		0.73165	1.1278e-05		0.73174	1.6907e-06		0.73194	2.0009e-07		0.73151	2.252e-06											0.73194	2.0009e-07		0.73171	9.9311e-07		0.73162	1.2883e-06											0.73128	1.2807e-06
		0.73211	9.1652e-06		0.73206	1.1794e-05		0.73213	1.1444e-05		0.73221	1.6858e-06		0.73232	2.0668e-07		0.73209	2.2663e-06											0.73232	2.0668e-07		0.732	1.0157e-06		0.73189	1.282e-06											0.73159	1.2947e-06
		0.73287	9.2847e-06		0.73243	1.1963e-05		0.73259	1.1611e-05		0.73273	1.7068e-06		0.73305	1.9786e-07		0.73245	2.2985e-06											0.73305	1.9786e-07		0.73253	1.0218e-06		0.73255	1.3077e-06											0.73232	1.3109e-06
		0.7329	9.3917e-06		0.73289	1.2119e-05		0.73306	1.177e-05		0.73341	1.7152e-06		0.73333	2.0292e-07		0.73296	2.3075e-06											0.73333	2.0292e-07		0.73298	1.0179e-06		0.73285	1.3223e-06											0.73263	1.3173e-06
		0.73327	9.4912e-06		0.73328	1.2277e-05		0.73334	1.191e-05		0.73343	1.7465e-06		0.73369	2.1117e-07		0.73323	2.3012e-06											0.73369	2.1117e-07		0.73351	1.0398e-06		0.73343	1.308e-06											0.73328	1.3337e-06
		0.73393	9.616e-06		0.73379	1.2432e-05		0.73392	1.2069e-05		0.73404	1.7426e-06		0.73416	2.2097e-07		0.73385	2.3265e-06											0.73416	2.2097e-07		0.73379	1.0425e-06		0.73399	1.3314e-06											0.7336	1.3481e-06
		0.73435	9.7274e-06		0.73428	1.26e-05		0.73438	1.2244e-05		0.73446	1.7598e-06		0.73468	2.083e-07		0.73447	2.3398e-06											0.73468	2.083e-07		0.73426	1.051e-06		0.73426	1.3613e-06											0.7341	1.3677e-06
		0.73483	9.8602e-06		0.73477	1.2762e-05		0.73484	1.241e-05		0.73478	1.787e-06		0.73517	2.1373e-07		0.73461	2.3445e-06											0.73517	2.1373e-07		0.73459	1.0595e-06		0.73487	1.3541e-06											0.73469	1.3783e-06
		0.73536	9.9646e-06		0.7353	1.2945e-05		0.73515	1.2574e-05		0.73537	1.7715e-06		0.73537	2.1405e-07		0.73506	2.3795e-06											0.73537	2.1405e-07		0.73522	1.057e-06		0.73526	1.3829e-06											0.73514	1.3921e-06
		0.73553	1.0097e-05		0.73582	1.3129e-05		0.7357	1.2764e-05		0.736	1.7812e-06		0.73585	2.172e-07		0.73575	2.3835e-06											0.73585	2.172e-07		0.73571	1.086e-06		0.73572	1.3852e-06											0.73567	1.4079e-06
		0.73597	1.0214e-05		0.73609	1.3317e-05		0.73649	1.2963e-05		0.73637	1.8107e-06		0.73654	2.2633e-07		0.73624	2.3902e-06											0.73654	2.2633e-07		0.73622	1.0962e-06		0.73638	1.3948e-06											0.73593	1.4273e-06
		0.7367	1.0358e-05		0.73673	1.3481e-05		0.7368	1.3124e-05		0.73696	1.7926e-06		0.73712	2.1238e-07		0.7365	2.3995e-06											0.73712	2.1238e-07		0.73653	1.1039e-06		0.73683	1.3956e-06											0.7365	1.4411e-06
		0.73725	1.0468e-05		0.73711	1.3666e-05		0.73717	1.332e-05		0.7372	1.8322e-06		0.73761	2.2521e-07		0.73721	2.4274e-06											0.73761	2.2521e-07		0.73713	1.1028e-06		0.73711	1.4119e-06											0.73691	1.4595e-06
		0.73758	1.0629e-05		0.73768	1.3872e-05		0.7374	1.3507e-05		0.73781	1.8518e-06		0.73807	2.3254e-07		0.73763	2.45e-06											0.73807	2.3254e-07		0.73762	1.1172e-06		0.73744	1.4276e-06											0.73734	1.4734e-06
		0.73804	1.0785e-05		0.73818	1.4077e-05		0.73815	1.3716e-05		0.73809	1.8498e-06		0.73855	2.1922e-07		0.73822	2.4672e-06											0.73855	2.1922e-07		0.73788	1.1139e-06		0.73834	1.4397e-06											0.73787	1.4879e-06
		0.73857	1.0922e-05		0.73855	1.425e-05		0.73841	1.3912e-05		0.73847	1.8673e-06		0.73877	2.2223e-07		0.73857	2.4621e-06											0.73877	2.2223e-07		0.73878	1.1454e-06		0.73836	1.4294e-06											0.73833	1.5017e-06
		0.73913	1.1051e-05		0.73904	1.4466e-05		0.73904	1.4108e-05		0.73918	1.8706e-06		0.73926	2.2185e-07		0.739	2.4748e-06											0.73926	2.2185e-07		0.73912	1.1459e-06		0.7393	1.4475e-06											0.73875	1.5203e-06
		0.73966	1.1201e-05		0.73944	1.4685e-05		0.73954	1.4328e-05		0.73985	1.8941e-06		0.73992	2.1925e-07		0.73956	2.5109e-06											0.73992	2.1925e-07		0.73947	1.1441e-06		0.73943	1.4805e-06											0.73921	1.5399e-06
		0.74033	1.1389e-05		0.74003	1.492e-05		0.74006	1.4569e-05		0.74023	1.911e-06		0.74026	2.412e-07		0.74034	2.5173e-06											0.74026	2.412e-07		0.74019	1.1755e-06		0.74006	1.5021e-06											0.73994	1.5612e-06
		0.7406	1.1547e-05		0.7406	1.5129e-05		0.74039	1.4774e-05		0.74068	1.9137e-06		0.74093	2.2405e-07		0.74029	2.531e-06											0.74093	2.2405e-07		0.74075	1.1891e-06		0.74054	1.5032e-06											0.74034	1.5753e-06
		0.74111	1.1688e-05		0.74102	1.533e-05		0.74103	1.4989e-05		0.74115	1.9277e-06		0.74129	2.2418e-07		0.74077	2.5394e-06											0.74129	2.2418e-07		0.74102	1.1828e-06		0.74101	1.5214e-06											0.74076	1.5899e-06
		0.74155	1.1837e-05		0.74133	1.5535e-05		0.7412	1.5205e-05		0.74151	1.939e-06		0.74161	2.2966e-07		0.74163	2.5638e-06											0.74161	2.2966e-07		0.74131	1.204e-06		0.74157	1.5162e-06											0.74119	1.6059e-06
		0.7419	1.2009e-05		0.74179	1.5746e-05		0.74196	1.5433e-05		0.7421	1.942e-06		0.74233	2.2341e-07		0.74182	2.5808e-06											0.74233	2.2341e-07		0.74201	1.2036e-06		0.74187	1.5404e-06											0.74148	1.6268e-06
		0.74226	1.2173e-05		0.74211	1.5971e-05		0.74229	1.5665e-05		0.74244	1.9609e-06		0.74283	2.3335e-07		0.74209	2.5896e-06											0.74283	2.3335e-07		0.74239	1.2296e-06		0.74236	1.5379e-06											0.74199	1.6443e-06
		0.74294	1.2352e-05		0.74262	1.6196e-05		0.74277	1.5892e-05		0.74282	1.9675e-06		0.7431	2.4333e-07		0.74271	2.6186e-06											0.7431	2.4333e-07		0.74285	1.2403e-06		0.74287	1.5651e-06											0.74245	1.6582e-06
		0.74308	1.2528e-05		0.7431	1.6417e-05		0.74355	1.6109e-05		0.74351	1.9794e-06		0.74341	2.3851e-07		0.74318	2.6149e-06											0.74341	2.3851e-07		0.74328	1.2313e-06		0.74342	1.5571e-06											0.74297	1.6775e-06
		0.74381	1.271e-05		0.74365	1.6672e-05		0.74395	1.6364e-05		0.7438	1.9915e-06		0.7441	2.4074e-07		0.74385	2.6273e-06											0.7441	2.4074e-07		0.74377	1.2596e-06		0.74371	1.6037e-06											0.74353	1.699e-06
		0.74416	1.2888e-05		0.74447	1.6908e-05		0.74437	1.6599e-05		0.74431	2.0158e-06		0.74452	2.5546e-07		0.74428	2.6475e-06											0.74452	2.5546e-07		0.74437	1.2625e-06		0.74419	1.5727e-06											0.74403	1.7141e-06
		0.74454	1.3076e-05		0.74467	1.7128e-05		0.74477	1.6836e-05		0.7449	2.0235e-06		0.74491	2.4315e-07		0.74443	2.6714e-06											0.74491	2.4315e-07		0.74456	1.2701e-06		0.7447	1.6125e-06											0.74446	1.734e-06
		0.74524	1.3269e-05		0.74512	1.7383e-05		0.7451	1.7095e-05		0.74539	2.0301e-06		0.74523	2.4263e-07		0.74512	2.6805e-06											0.74523	2.4263e-07		0.74519	1.2909e-06		0.74503	1.6245e-06											0.74493	1.7532e-06
		0.74569	1.3469e-05		0.74564	1.7646e-05		0.74558	1.7346e-05		0.74572	2.0538e-06		0.74586	2.4179e-07		0.74556	2.7126e-06											0.74586	2.4179e-07		0.74581	1.3127e-06		0.74553	1.637e-06											0.74535	1.7738e-06
		0.74597	1.3664e-05		0.74607	1.7901e-05		0.74619	1.7632e-05		0.74636	2.0716e-06		0.7462	2.4952e-07		0.74612	2.7183e-06											0.7462	2.4952e-07		0.74601	1.3058e-06		0.746	1.6623e-06											0.74588	1.7906e-06
		0.74646	1.386e-05		0.74641	1.8167e-05		0.74658	1.7881e-05		0.74673	2.092e-06		0.74692	2.4749e-07		0.74672	2.7365e-06											0.74692	2.4749e-07		0.74666	1.3279e-06		0.7467	1.6645e-06											0.74627	1.8129e-06
		0.74695	1.4072e-05		0.74715	1.8442e-05		0.74713	1.8177e-05		0.74728	2.1025e-06		0.74734	2.478e-07		0.74685	2.7511e-06											0.74734	2.478e-07		0.74719	1.3241e-06		0.74719	1.6821e-06											0.74692	1.8341e-06
		0.74778	1.4302e-05		0.74756	1.8726e-05		0.74749	1.844e-05		0.74752	2.1072e-06		0.74777	2.4993e-07		0.74746	2.7707e-06											0.74777	2.4993e-07		0.74752	1.3278e-06		0.74752	1.6909e-06											0.74723	1.8577e-06
		0.74792	1.4505e-05		0.74789	1.8977e-05		0.74789	1.8714e-05		0.74809	2.1247e-06		0.74831	2.4294e-07		0.74789	2.7854e-06											0.74831	2.4294e-07		0.74793	1.3486e-06		0.74784	1.7031e-06											0.74773	1.8757e-06
		0.74843	1.4727e-05		0.74836	1.9233e-05		0.74856	1.8983e-05		0.7484	2.1509e-06		0.74887	2.599e-07		0.74861	2.7906e-06											0.74887	2.599e-07		0.74844	1.3667e-06		0.7483	1.7048e-06											0.74822	1.89e-06
		0.7488	1.494e-05		0.74902	1.9516e-05		0.74884	1.9278e-05		0.74917	2.1441e-06		0.7491	2.6157e-07		0.74881	2.8027e-06											0.7491	2.6157e-07		0.74889	1.373e-06		0.7489	1.7402e-06											0.74866	1.9134e-06
		0.74936	1.5172e-05		0.7493	1.9793e-05		0.74939	1.9574e-05		0.74957	2.1779e-06		0.74975	2.5926e-07		0.74934	2.8251e-06											0.74975	2.5926e-07		0.74943	1.3976e-06		0.74945	1.738e-06											0.74911	1.9334e-06
		0.7498	1.5406e-05		0.74967	2.008e-05		0.74987	1.9852e-05		0.74984	2.1572e-06		0.7501	2.5346e-07		0.74992	2.8545e-06											0.7501	2.5346e-07		0.74965	1.3931e-06		0.74984	1.7438e-06											0.7497	1.9582e-06
		0.75053	1.564e-05		0.7503	2.0367e-05		0.75029	2.0178e-05		0.75046	2.1831e-06		0.75059	2.6057e-07		0.75021	2.8614e-06											0.75059	2.6057e-07		0.75029	1.4027e-06		0.7503	1.7684e-06											0.74992	1.9778e-06
		0.75069	1.5875e-05		0.75076	2.0673e-05		0.75093	2.0478e-05		0.75081	2.2089e-06		0.75087	2.6833e-07		0.75064	2.8677e-06											0.75087	2.6833e-07		0.75083	1.4336e-06		0.75074	1.7843e-06											0.75046	1.9971e-06
		0.7514	1.617e-05		0.75113	2.101e-05		0.7513	2.0836e-05		0.75143	2.2231e-06		0.75164	2.7286e-07		0.7513	2.9042e-06											0.75164	2.7286e-07		0.7514	1.4497e-06		0.75108	1.799e-06											0.75101	2.0265e-06
		0.75162	1.6417e-05		0.75163	2.1324e-05		0.75178	2.1144e-05		0.75195	2.22e-06		0.75198	2.6616e-07		0.75183	2.9052e-06											0.75198	2.6616e-07		0.75153	1.4464e-06		0.75159	1.8124e-06											0.75142	2.0438e-06
		0.75224	1.6646e-05		0.75207	2.1621e-05		0.7521	2.1447e-05		0.75241	2.2525e-06		0.75249	2.7038e-07		0.75247	2.9298e-06											0.75249	2.7038e-07		0.75215	1.4756e-06		0.75218	1.8071e-06											0.75198	2.0661e-06
		0.75253	1.6916e-05		0.7525	2.1924e-05		0.75275	2.1788e-05		0.75259	2.2417e-06		0.75307	2.9112e-07		0.75278	2.9412e-06											0.75307	2.9112e-07		0.75261	1.4723e-06		0.75261	1.8376e-06											0.75237	2.0909e-06
		0.75301	1.7203e-05		0.75309	2.2269e-05		0.75327	2.2145e-05		0.75319	2.2749e-06		0.7536	2.9867e-07		0.75333	2.9583e-06											0.7536	2.9867e-07		0.75303	1.4917e-06		0.75329	1.8707e-06											0.75275	2.117e-06
		0.75344	1.7464e-05		0.75361	2.2574e-05		0.75361	2.2477e-05		0.75392	2.2968e-06		0.75408	2.8816e-07		0.75376	2.9805e-06											0.75408	2.8816e-07		0.75374	1.4947e-06		0.75353	1.8722e-06											0.7534	2.133e-06
		0.75419	1.7757e-05		0.75398	2.2941e-05		0.75411	2.2835e-05		0.7543	2.3098e-06		0.75466	2.7589e-07		0.75417	2.9969e-06											0.75466	2.7589e-07		0.75406	1.5138e-06		0.7542	1.8913e-06											0.75374	2.1609e-06
		0.75453	1.8058e-05		0.75457	2.3295e-05		0.75455	2.3194e-05		0.75486	2.3116e-06		0.75497	2.788e-07		0.75483	3.0065e-06											0.75497	2.788e-07		0.75454	1.5339e-06		0.75456	1.9041e-06											0.75427	2.186e-06
		0.75527	1.8379e-05		0.75493	2.3672e-05		0.75523	2.3606e-05		0.75521	2.3325e-06		0.75538	2.8289e-07		0.75528	3.037e-06											0.75538	2.8289e-07		0.75504	1.5528e-06		0.75484	1.9204e-06											0.75489	2.2156e-06
		0.75554	1.8658e-05		0.75555	2.3997e-05		0.75547	2.3937e-05		0.75577	2.344e-06		0.75574	2.8912e-07		0.75551	3.0572e-06											0.75574	2.8912e-07		0.75544	1.5626e-06		0.75555	1.9385e-06											0.75539	2.2346e-06
		0.75618	1.8945e-05		0.75608	2.4329e-05		0.75615	2.4286e-05		0.75618	2.3589e-06		0.75625	2.945e-07		0.75615	3.0685e-06											0.75625	2.945e-07		0.75592	1.5707e-06		0.7559	1.9508e-06											0.75574	2.2564e-06
		0.75648	1.9249e-05		0.75646	2.4684e-05		0.75634	2.4659e-05		0.75666	2.3541e-06		0.75653	2.9378e-07		0.75647	3.105e-06											0.75653	2.9378e-07		0.75639	1.5842e-06		0.75644	1.9538e-06											0.75613	2.2754e-06
		0.75687	1.9585e-05		0.75679	2.5038e-05		0.7567	2.5029e-05		0.75711	2.3833e-06		0.75701	3.0215e-07		0.75704	3.1088e-06											0.75701	3.0215e-07		0.75674	1.6106e-06		0.75685	1.9718e-06											0.75664	2.3068e-06
		0.75743	1.9863e-05		0.75718	2.5382e-05		0.75729	2.5385e-05		0.75761	2.3888e-06		0.75767	2.9462e-07		0.75723	3.1108e-06											0.75767	2.9462e-07		0.75722	1.6072e-06		0.75733	1.9908e-06											0.75707	2.3317e-06
		0.7578	2.0199e-05		0.75768	2.5757e-05		0.75776	2.5788e-05		0.75791	2.4173e-06		0.75794	2.9522e-07		0.75771	3.1456e-06											0.75794	2.9522e-07		0.75771	1.6185e-06		0.7578	1.9882e-06											0.75747	2.3597e-06
		0.75821	2.0527e-05		0.75821	2.6149e-05		0.75819	2.6188e-05		0.75837	2.4223e-06		0.75864	3.1334e-07		0.75834	3.1636e-06											0.75864	3.1334e-07		0.75821	1.6503e-06		0.7582	2.0159e-06											0.75782	2.3835e-06
		0.75866	2.0893e-05		0.75865	2.6549e-05		0.7586	2.6614e-05		0.75892	2.4342e-06		0.75905	3.1349e-07		0.75859	3.1923e-06											0.75905	3.1349e-07		0.75862	1.6634e-06		0.75872	2.0464e-06											0.75847	2.4101e-06
		0.75906	2.1222e-05		0.75906	2.6947e-05		0.75914	2.7015e-05		0.75914	2.4512e-06		0.75952	3.0964e-07		0.75911	3.1932e-06											0.75952	3.0964e-07		0.75911	1.6601e-06		0.75903	2.0537e-06											0.75899	2.4311e-06
		0.75956	2.1552e-05		0.75952	2.7318e-05		0.75975	2.7413e-05		0.75988	2.4781e-06		0.76004	3.2566e-07		0.75969	3.2166e-06											0.76004	3.2566e-07		0.75974	1.6882e-06		0.75962	2.0495e-06											0.75944	2.4596e-06
		0.76009	2.1916e-05		0.76	2.7707e-05		0.76003	2.7823e-05		0.7602	2.4883e-06		0.76025	3.0673e-07		0.76024	3.2266e-06											0.76025	3.0673e-07		0.76	1.7097e-06		0.76008	2.0813e-06											0.75994	2.4851e-06
		0.76043	2.2292e-05		0.76048	2.8136e-05		0.76057	2.8257e-05		0.7608	2.5066e-06		0.76087	3.1652e-07		0.76074	3.2591e-06											0.76087	3.1652e-07		0.76067	1.72e-06		0.76069	2.1111e-06											0.76032	2.5141e-06
		0.76095	2.2665e-05		0.76094	2.8524e-05		0.76108	2.869e-05		0.76118	2.5065e-06		0.76134	3.1284e-07		0.76093	3.271e-06											0.76134	3.1284e-07		0.76106	1.7217e-06		0.76109	2.1086e-06											0.76091	2.5374e-06
		0.76144	2.3043e-05		0.76148	2.8979e-05		0.76147	2.9128e-05		0.76161	2.5396e-06		0.76179	3.243e-07		0.76139	3.2846e-06											0.76179	3.243e-07		0.76156	1.7506e-06		0.7614	2.1323e-06											0.76135	2.5704e-06
		0.76204	2.3454e-05		0.76193	2.942e-05		0.762	2.96e-05		0.762	2.5571e-06		0.76234	3.3109e-07		0.76208	3.2974e-06											0.76234	3.3109e-07		0.76181	1.761e-06		0.7619	2.1455e-06											0.76168	2.5988e-06
		0.76258	2.3867e-05		0.76244	2.9874e-05		0.76249	3.0093e-05		0.76256	2.5665e-06		0.76283	3.2696e-07		0.76257	3.3389e-06											0.76283	3.2696e-07		0.7625	1.788e-06		0.76244	2.1691e-06											0.76242	2.63e-06
		0.76318	2.4233e-05		0.76289	3.0286e-05		0.76305	3.0536e-05		0.76291	2.5841e-06		0.76314	3.3236e-07		0.76301	3.353e-06											0.76314	3.3236e-07		0.76298	1.7906e-06		0.76277	2.1749e-06											0.76276	2.6568e-06
		0.76329	2.4644e-05		0.76341	3.0709e-05		0.76337	3.0998e-05		0.76364	2.5979e-06		0.76357	3.292e-07		0.76336	3.3465e-06											0.76357	3.292e-07		0.76335	1.8109e-06		0.76356	2.2031e-06											0.76314	2.6831e-06
		0.76402	2.5038e-05		0.7634	3.1147e-05		0.7637	3.146e-05		0.76395	2.6122e-06		0.76414	3.2442e-07		0.76393	3.3724e-06											0.76414	3.2442e-07		0.7639	1.8027e-06		0.76369	2.2088e-06											0.76351	2.71e-06
		0.76443	2.5483e-05		0.76434	3.1627e-05		0.76442	3.1953e-05		0.76434	2.6226e-06		0.76465	3.4521e-07		0.76431	3.4014e-06											0.76465	3.4521e-07		0.76427	1.8468e-06		0.76423	2.2336e-06											0.76405	2.738e-06
		0.76496	2.5896e-05		0.76469	3.2074e-05		0.76467	3.2439e-05		0.76488	2.6341e-06		0.76494	3.4829e-07		0.76484	3.4096e-06											0.76494	3.4829e-07		0.76464	1.8524e-06		0.76464	2.2506e-06											0.76453	2.7693e-06
		0.76513	2.6339e-05		0.76507	3.2542e-05		0.7651	3.2913e-05		0.76532	2.6532e-06		0.76556	3.4562e-07		0.76518	3.4284e-06											0.76556	3.4562e-07		0.76518	1.8836e-06		0.7652	2.2614e-06											0.76495	2.8015e-06
		0.76575	2.6785e-05		0.76577	3.3018e-05		0.76564	3.343e-05		0.7658	2.674e-06		0.76606	3.4914e-07		0.76579	3.4559e-06											0.76606	3.4914e-07		0.76581	1.9076e-06		0.7657	2.2733e-06											0.76555	2.8329e-06
		0.76627	2.7276e-05		0.76625	3.3533e-05		0.76637	3.399e-05		0.76631	2.6831e-06		0.76673	3.5648e-07		0.76613	3.4767e-06											0.76673	3.5648e-07		0.76617	1.9081e-06		0.7661	2.2917e-06											0.76608	2.8655e-06
		0.76666	2.7726e-05		0.76653	3.4005e-05		0.76653	3.4468e-05		0.76679	2.713e-06		0.7669	3.5312e-07		0.76653	3.5075e-06											0.7669	3.5312e-07		0.7666	1.9179e-06		0.76672	2.3145e-06											0.76647	2.8912e-06
		0.76722	2.8181e-05		0.76713	3.4506e-05		0.76714	3.4991e-05		0.76712	2.725e-06		0.76767	3.6805e-07		0.76708	3.503e-06											0.76767	3.6805e-07		0.76709	1.9526e-06		0.76709	2.3194e-06											0.7668	2.9206e-06
		0.76738	2.865e-05		0.76742	3.5015e-05		0.76765	3.554e-05		0.7678	2.7408e-06		0.76774	3.6105e-07		0.76778	3.5278e-06											0.76774	3.6105e-07		0.76755	1.9651e-06		0.76744	2.3544e-06											0.76733	2.9591e-06
		0.7682	2.9179e-05		0.76784	3.554e-05		0.76813	3.6093e-05		0.76825	2.7556e-06		0.76827	3.5823e-07		0.76827	3.5535e-06											0.76827	3.5823e-07		0.76789	1.9805e-06		0.76824	2.3669e-06											0.76773	2.993e-06
		0.76861	2.9665e-05		0.76851	3.6043e-05		0.76863	3.6631e-05		0.76864	2.7644e-06		0.76869	3.601e-07		0.76858	3.5739e-06											0.76869	3.601e-07		0.76842	1.9853e-06		0.76839	2.3814e-06											0.76843	3.0234e-06
		0.76888	3.0182e-05		0.76886	3.6593e-05		0.76912	3.7216e-05		0.76922	2.7743e-06		0.76928	3.5661e-07		0.76913	3.588e-06											0.76928	3.5661e-07		0.76929	2.0008e-06		0.76915	2.4155e-06											0.76881	3.0564e-06
		0.76943	3.0703e-05		0.76951	3.7134e-05		0.76944	3.7787e-05		0.76963	2.8003e-06		0.76957	3.6743e-07		0.76953	3.6155e-06											0.76957	3.6743e-07		0.76944	2.0433e-06		0.76956	2.4274e-06											0.76929	3.091e-06
		0.77002	3.1279e-05		0.77005	3.7734e-05		0.77007	3.8428e-05		0.77009	2.8332e-06		0.77011	3.8443e-07		0.76998	3.6295e-06											0.77011	3.8443e-07		0.77025	2.0501e-06		0.77015	2.4455e-06											0.76983	3.1334e-06
		0.77047	3.1792e-05		0.77046	3.8255e-05		0.77061	3.9021e-05		0.7708	2.8636e-06		0.77087	3.6931e-07		0.77051	3.6713e-06											0.77087	3.6931e-07		0.77053	2.0709e-06		0.77065	2.4438e-06											0.77028	3.1624e-06
		0.77089	3.2314e-05		0.77105	3.8786e-05		0.77115	3.954e-05		0.77106	2.8389e-06		0.77112	3.7522e-07		0.77095	3.6657e-06											0.77112	3.7522e-07		0.77101	2.0951e-06		0.77099	2.4725e-06											0.77079	3.1993e-06
		0.77146	3.2838e-05		0.77126	3.9311e-05		0.77159	4.012e-05		0.77138	2.8769e-06		0.77174	3.8183e-07		0.77132	3.6849e-06											0.77174	3.8183e-07		0.77125	2.094e-06		0.77128	2.5046e-06											0.77108	3.2261e-06
		0.77188	3.3406e-05		0.77194	3.99e-05		0.77191	4.0719e-05		0.77196	2.8866e-06		0.7723	3.7771e-07		0.77195	3.7189e-06											0.7723	3.7771e-07		0.77195	2.1298e-06		0.77217	2.5212e-06											0.77164	3.2626e-06
		0.77227	3.3938e-05		0.77222	4.0472e-05		0.7724	4.1307e-05		0.77252	2.9015e-06		0.77272	3.9486e-07		0.77253	3.7307e-06											0.77272	3.9486e-07		0.77209	2.1433e-06		0.77234	2.5303e-06											0.77198	3.2938e-06
		0.77299	3.4517e-05		0.77289	4.1056e-05		0.77279	4.1903e-05		0.77308	2.9178e-06		0.77329	3.9957e-07		0.77255	3.7315e-06											0.77329	3.9957e-07		0.77257	2.1717e-06		0.77284	2.5524e-06											0.77243	3.3315e-06
		0.77338	3.5114e-05		0.77317	4.1637e-05		0.77337	4.2567e-05		0.77347	2.9489e-06		0.77354	4.1412e-07		0.77343	3.7711e-06											0.77354	4.1412e-07		0.77336	2.1869e-06		0.77322	2.5629e-06											0.77284	3.3686e-06
		0.77371	3.5736e-05		0.77382	4.2258e-05		0.7739	4.3225e-05		0.77399	2.952e-06		0.77376	4.004e-07		0.77368	3.7783e-06											0.77376	4.004e-07		0.77364	2.203e-06		0.77381	2.5963e-06											0.77332	3.4105e-06
		0.77407	3.6321e-05		0.77399	4.2805e-05		0.77423	4.3839e-05		0.77441	2.9785e-06		0.77434	4.0762e-07		0.77408	3.7989e-06											0.77434	4.0762e-07		0.77419	2.2183e-06		0.77419	2.6268e-06											0.77396	3.4429e-06
		0.77476	3.6919e-05		0.77466	4.3445e-05		0.77479	4.446e-05		0.77494	2.9951e-06		0.77501	4.012e-07		0.77468	3.8284e-06											0.77501	4.012e-07		0.77475	2.2355e-06		0.77473	2.6257e-06											0.77434	3.474e-06
		0.77507	3.7534e-05		0.77514	4.4035e-05		0.77531	4.5101e-05		0.77532	3.0116e-06		0.77553	4.0788e-07		0.77526	3.8341e-06											0.77553	4.0788e-07		0.77527	2.2558e-06		0.77512	2.656e-06											0.77498	3.513e-06
		0.77572	3.817e-05		0.77543	4.4693e-05		0.77558	4.5787e-05		0.77596	3.0233e-06		0.77595	4.1361e-07		0.77555	3.8682e-06											0.77595	4.1361e-07		0.77574	2.283e-06		0.77581	2.6781e-06											0.77553	3.5536e-06
		0.77591	3.8825e-05		0.77597	4.5325e-05		0.77623	4.6452e-05		0.77626	3.0414e-06		0.77631	4.1347e-07		0.77612	3.8845e-06											0.77631	4.1347e-07		0.77615	2.2982e-06		0.77609	2.7009e-06											0.77578	3.5931e-06
		0.77671	3.9487e-05		0.77655	4.5935e-05		0.77643	4.7156e-05		0.7767	3.065e-06		0.77684	4.3419e-07		0.77659	3.9144e-06											0.77684	4.3419e-07		0.77662	2.3256e-06		0.77665	2.7303e-06											0.7763	3.6332e-06
		0.77714	4.0137e-05		0.77699	4.6633e-05		0.77698	4.7862e-05		0.77714	3.0931e-06		0.77727	4.2778e-07		0.77722	3.9419e-06											0.77727	4.2778e-07		0.77705	2.3373e-06		0.77721	2.7362e-06											0.77683	3.672e-06
		0.77744	4.0874e-05		0.77761	4.7344e-05		0.77753	4.8606e-05		0.77775	3.1156e-06		0.7778	4.3744e-07		0.77763	3.9558e-06											0.7778	4.3744e-07		0.77762	2.3738e-06		0.77748	2.7536e-06											0.77722	3.7132e-06
		0.77793	4.1525e-05		0.77796	4.7975e-05		0.77791	4.9272e-05		0.77814	3.1274e-06		0.77829	4.4552e-07		0.77797	3.9688e-06											0.77829	4.4552e-07		0.77795	2.3885e-06		0.77817	2.7825e-06											0.77771	3.7531e-06
		0.77852	4.2199e-05		0.77873	4.8607e-05		0.77833	4.9943e-05		0.77873	3.1427e-06		0.77875	4.4972e-07		0.77863	3.9898e-06											0.77875	4.4972e-07		0.7786	2.4158e-06		0.77857	2.7827e-06											0.77822	3.7897e-06
		0.77884	4.2885e-05		0.77878	4.9282e-05		0.77876	5.0653e-05		0.77897	3.1652e-06		0.7792	4.3254e-07		0.7789	4.0197e-06											0.7792	4.3254e-07		0.77909	2.4232e-06		0.77891	2.8287e-06											0.77865	3.828e-06
		0.77935	4.3627e-05		0.77925	4.9991e-05		0.77919	5.1401e-05		0.77965	3.1727e-06		0.7797	4.4654e-07		0.77932	4.0293e-06											0.7797	4.4654e-07		0.77946	2.4556e-06		0.7794	2.8361e-06											0.77897	3.872e-06
		0.77974	4.4327e-05		0.77976	5.0662e-05		0.77995	5.2129e-05		0.77972	3.189e-06		0.78003	4.5179e-07		0.77974	4.0467e-06											0.78003	4.5179e-07		0.77995	2.4844e-06		0.78004	2.8562e-06											0.77973	3.9081e-06
		0.7803	4.5054e-05		0.78027	5.139e-05		0.78009	5.2904e-05		0.78049	3.2084e-06		0.78068	4.596e-07		0.78029	4.0784e-06											0.78068	4.596e-07		0.78041	2.4952e-06		0.78043	2.8788e-06											0.78006	3.9511e-06
		0.78081	4.5827e-05		0.78088	5.2089e-05		0.78062	5.3693e-05		0.78079	3.229e-06		0.78125	4.6991e-07		0.78076	4.1045e-06											0.78125	4.6991e-07		0.78077	2.516e-06		0.78091	2.9046e-06											0.78051	3.9954e-06
		0.78115	4.6612e-05		0.78125	5.2871e-05		0.7811	5.4523e-05		0.78156	3.2508e-06		0.78163	4.612e-07		0.78117	4.1238e-06											0.78163	4.612e-07		0.78118	2.5414e-06		0.78111	2.9325e-06											0.781	4.0462e-06
		0.78153	4.7373e-05		0.78164	5.3583e-05		0.7817	5.5291e-05		0.78198	3.2763e-06		0.78206	4.6208e-07		0.78163	4.1404e-06											0.78206	4.6208e-07		0.78202	2.5806e-06		0.78181	2.9588e-06											0.78157	4.0802e-06
		0.78216	4.8132e-05		0.78197	5.4322e-05		0.78207	5.6048e-05		0.78258	3.3152e-06		0.78254	4.7162e-07		0.78213	4.157e-06											0.78254	4.7162e-07		0.7823	2.6002e-06		0.78231	2.969e-06											0.78208	4.1259e-06
		0.78269	4.8942e-05		0.78256	5.5042e-05		0.78288	5.6837e-05		0.78291	3.3039e-06		0.78293	4.765e-07		0.78287	4.1832e-06											0.78293	4.765e-07		0.78269	2.6187e-06		0.78286	2.9748e-06											0.78251	4.1697e-06
		0.78318	4.979e-05		0.78319	5.5823e-05		0.78315	5.7679e-05		0.78359	3.3367e-06		0.78339	4.769e-07		0.78318	4.2017e-06											0.78339	4.769e-07		0.78335	2.642e-06		0.78305	3.0061e-06											0.78294	4.2207e-06
		0.78359	5.0589e-05		0.78344	5.661e-05		0.78354	5.849e-05		0.7836	3.3631e-06		0.78404	4.7281e-07		0.78353	4.2285e-06											0.78404	4.7281e-07		0.7836	2.6776e-06		0.78372	3.0389e-06											0.78344	4.26e-06
		0.78403	5.144e-05		0.78411	5.7388e-05		0.78411	5.9379e-05		0.78428	3.3726e-06		0.78422	4.7649e-07		0.78429	4.2499e-06											0.78422	4.7649e-07		0.78426	2.6833e-06		0.78416	3.0604e-06											0.7839	4.3092e-06
		0.78456	5.2279e-05		0.78457	5.8191e-05		0.78472	6.0212e-05		0.78472	3.3998e-06		0.78494	4.9098e-07		0.78479	4.2627e-06											0.78494	4.9098e-07		0.78455	2.7226e-06		0.78462	3.1104e-06											0.78422	4.3583e-06
		0.78517	5.3222e-05		0.78501	5.9058e-05		0.78538	6.1119e-05		0.78512	3.4034e-06		0.78531	4.8853e-07		0.78503	4.3025e-06											0.78531	4.8853e-07		0.78518	2.7488e-06		0.78516	3.1271e-06											0.78502	4.4095e-06
		0.78547	5.4067e-05		0.78562	5.9842e-05		0.78553	6.199e-05		0.78569	3.4361e-06		0.78571	4.872e-07		0.78566	4.312e-06											0.78571	4.872e-07		0.78542	2.7738e-06		0.78561	3.1565e-06											0.78542	4.4499e-06
		0.78601	5.4879e-05		0.78587	6.0618e-05		0.78599	6.2788e-05		0.78615	3.4597e-06		0.78623	4.9736e-07		0.78579	4.3474e-06											0.78623	4.9736e-07		0.78601	2.7979e-06		0.7859	3.1673e-06											0.78581	4.4939e-06
		0.78643	5.5744e-05		0.78648	6.1386e-05		0.78636	6.3622e-05		0.78661	3.464e-06		0.78682	5.0527e-07		0.78635	4.3671e-06											0.78682	5.0527e-07		0.78638	2.8312e-06		0.78655	3.1846e-06											0.78621	4.5397e-06
		0.78702	5.6645e-05		0.78681	6.2175e-05		0.78686	6.4504e-05		0.78711	3.4843e-06		0.78705	5.1569e-07		0.78684	4.396e-06											0.78705	5.1569e-07		0.78683	2.837e-06		0.78687	3.2044e-06											0.78653	4.587e-06
		0.78721	5.7491e-05		0.78719	6.2977e-05		0.78737	6.5356e-05		0.78752	3.4912e-06		0.78764	5.1343e-07		0.7875	4.4173e-06											0.78764	5.1343e-07		0.78718	2.8526e-06		0.78722	3.238e-06											0.78718	4.6342e-06
		0.78783	5.8422e-05		0.78778	6.3812e-05		0.78796	6.6244e-05		0.788	3.5307e-06		0.78809	5.1893e-07		0.78789	4.4305e-06											0.78809	5.1893e-07		0.78788	2.8976e-06		0.78774	3.269e-06											0.7875	4.6799e-06
		0.78832	5.9359e-05		0.78797	6.4663e-05		0.78815	6.7165e-05		0.78839	3.5526e-06		0.78848	5.2515e-07		0.7883	4.4515e-06											0.78848	5.2515e-07		0.78835	2.9286e-06		0.78821	3.2846e-06											0.78807	4.7315e-06
		0.78882	6.0341e-05		0.78881	6.5536e-05		0.7887	6.8138e-05		0.78896	3.5656e-06		0.78891	5.3766e-07		0.78879	4.4704e-06											0.78891	5.3766e-07		0.78875	2.9469e-06		0.78887	3.3044e-06											0.78837	4.7888e-06
		0.78937	6.1243e-05		0.78918	6.6366e-05		0.78915	6.8976e-05		0.78931	3.5901e-06		0.78938	5.3192e-07		0.78945	4.486e-06											0.78938	5.3192e-07		0.78917	2.9676e-06		0.78911	3.328e-06											0.789	4.8326e-06
		0.78961	6.219e-05		0.78957	6.721e-05		0.78966	6.9913e-05		0.78965	3.6135e-06		0.78981	5.4276e-07		0.78989	4.5099e-06											0.78981	5.4276e-07		0.78963	3.0025e-06		0.78998	3.3405e-06											0.78942	4.8788e-06
		0.79014	6.3172e-05		0.79	6.8116e-05		0.79026	7.0857e-05		0.79014	3.618e-06		0.79043	5.3531e-07		0.79003	4.5379e-06											0.79043	5.3531e-07		0.79025	3.0276e-06		0.78995	3.3648e-06											0.78988	4.9306e-06
		0.79068	6.4177e-05		0.7905	6.902e-05		0.79054	7.1867e-05		0.79083	3.6473e-06		0.79102	5.566e-07		0.7906	4.5599e-06											0.79102	5.566e-07		0.7905	3.0522e-06		0.79053	3.3981e-06											0.79051	4.9849e-06
		0.79112	6.5164e-05		0.79095	6.989e-05		0.79087	7.2792e-05		0.79126	3.6602e-06		0.79146	5.5534e-07		0.79111	4.5775e-06											0.79146	5.5534e-07		0.79104	3.0808e-06		0.79111	3.4107e-06											0.79078	5.0336e-06
		0.79142	6.6184e-05		0.79165	7.0805e-05		0.79149	7.3808e-05		0.79167	3.6925e-06		0.79185	5.5089e-07		0.79157	4.6149e-06											0.79185	5.5089e-07		0.79151	3.1232e-06		0.79142	3.4283e-06											0.79105	5.0888e-06
		0.79178	6.7235e-05		0.79212	7.175e-05		0.79207	7.4762e-05		0.79218	3.7051e-06		0.79236	5.6565e-07		0.79197	4.6485e-06											0.79236	5.6565e-07		0.79201	3.16e-06		0.79192	3.4692e-06											0.79183	5.1451e-06
		0.79262	6.8316e-05		0.79247	7.2736e-05		0.79257	7.5857e-05		0.79276	3.7161e-06		0.79294	5.7288e-07		0.79248	4.659e-06											0.79294	5.7288e-07		0.79263	3.1787e-06		0.79261	3.5141e-06											0.79227	5.2037e-06
		0.79284	6.9354e-05		0.79291	7.363e-05		0.79292	7.6816e-05		0.79309	3.7536e-06		0.79331	5.8599e-07		0.79291	4.6812e-06											0.79331	5.8599e-07		0.793	3.1943e-06		0.79304	3.5378e-06											0.79263	5.2504e-06
		0.79356	7.0392e-05		0.79343	7.4541e-05		0.79314	7.7814e-05		0.79367	3.7601e-06		0.79364	5.7385e-07		0.79343	4.7142e-06											0.79364	5.7385e-07		0.79367	3.2349e-06		0.79356	3.5387e-06											0.79315	5.2989e-06
		0.79382	7.1423e-05		0.79374	7.547e-05		0.7935	7.8809e-05		0.79399	3.7979e-06		0.79424	5.8694e-07		0.79387	4.7443e-06											0.79424	5.8694e-07		0.79388	3.2687e-06		0.794	3.5677e-06											0.79373	5.3561e-06
		0.79425	7.2525e-05		0.79418	7.6434e-05		0.79442	7.9856e-05		0.79466	3.8005e-06		0.79453	5.8736e-07		0.79432	4.7414e-06											0.79453	5.8736e-07		0.79425	3.2893e-06		0.7944	3.6137e-06											0.79417	5.4154e-06
		0.79436	7.3574e-05		0.79474	7.7375e-05		0.79477	8.0877e-05		0.79507	3.839e-06		0.79528	6.0385e-07		0.79486	4.7601e-06											0.79528	6.0385e-07		0.79472	3.339e-06		0.7948	3.6198e-06											0.79437	5.4666e-06
		0.79522	7.4701e-05		0.79529	7.8365e-05		0.79509	8.1912e-05		0.79529	3.8543e-06		0.79561	5.9534e-07		0.79532	4.7948e-06											0.79561	5.9534e-07		0.7954	3.3571e-06		0.79531	3.657e-06											0.79502	5.5269e-06
		0.79568	7.584e-05		0.79556	7.9378e-05		0.79581	8.2995e-05		0.79582	3.8669e-06		0.79618	6.1033e-07		0.79587	4.8263e-06											0.79618	6.1033e-07		0.79555	3.377e-06		0.79587	3.6703e-06											0.79562	5.5832e-06
		0.79613	7.7057e-05		0.79616	8.044e-05		0.79637	8.4149e-05		0.79652	3.8955e-06		0.79633	6.132e-07		0.79603	4.8532e-06											0.79633	6.132e-07		0.79622	3.4196e-06		0.79633	3.7086e-06											0.79609	5.6531e-06
		0.79682	7.8174e-05		0.7969	8.1446e-05		0.79662	8.5207e-05		0.79699	3.9143e-06		0.7969	6.3201e-07		0.79672	4.872e-06											0.7969	6.3201e-07		0.79663	3.4507e-06		0.79641	3.7425e-06											0.79629	5.7048e-06
		0.79712	7.9339e-05		0.79726	8.2417e-05		0.79703	8.6341e-05		0.79743	3.9285e-06		0.79719	6.3735e-07		0.79714	4.9036e-06											0.79719	6.3735e-07		0.79716	3.4766e-06		0.79726	3.7509e-06											0.79688	5.7651e-06
		0.79766	8.0519e-05		0.79739	8.3938e-05		0.79758	8.7428e-05		0.79786	3.9702e-06		0.79796	6.3268e-07		0.79754	4.9158e-06											0.79796	6.3268e-07		0.79743	3.5231e-06		0.79773	3.7798e-06											0.79741	5.8208e-06
		0.79792	8.1731e-05		0.79798	8.5143e-05		0.7979	8.858e-05		0.79817	3.9919e-06		0.79848	6.3697e-07		0.79789	4.9537e-06											0.79848	6.3697e-07		0.79807	3.5313e-06		0.79793	3.8193e-06											0.79797	5.8823e-06
		0.79869	8.2959e-05		0.79855	8.6235e-05		0.79855	8.9685e-05		0.79859	4.0146e-06		0.79896	6.4322e-07		0.79852	4.9559e-06											0.79896	6.4322e-07		0.7986	3.5777e-06		0.79874	3.8482e-06											0.79849	5.9431e-06
		0.79899	8.4172e-05		0.7989	8.7344e-05		0.79892	9.0858e-05		0.79914	4.0319e-06		0.79926	6.3995e-07		0.79909	4.9815e-06											0.79926	6.3995e-07		0.79906	3.6165e-06		0.7991	3.8635e-06											0.79874	6.0114e-06
		0.79938	8.5443e-05		0.7995	8.844e-05		0.79926	9.204e-05		0.79983	4.0471e-06		0.79999	6.4862e-07		0.79957	5.0182e-06											0.79999	6.4862e-07		0.79953	3.6479e-06		0.79956	3.9018e-06											0.79943	6.0758e-06
		0.80004	8.6796e-05		0.79986	8.9661e-05		0.80015	9.3346e-05		0.8002	4.0811e-06		0.80044	6.5748e-07		0.80006	5.062e-06											0.80044	6.5748e-07		0.79991	3.6952e-06		0.80019	3.9321e-06											0.8	6.1535e-06
		0.80055	8.8076e-05		0.80021	9.0745e-05		0.80033	9.4521e-05		0.80048	4.0906e-06		0.80078	6.4376e-07		0.8007	5.0855e-06											0.80078	6.4376e-07		0.80053	3.7226e-06		0.8008	3.9611e-06											0.80034	6.2072e-06
		0.80082	8.9277e-05		0.80079	9.1761e-05		0.80078	9.5653e-05		0.80104	4.1065e-06		0.80133	6.7164e-07		0.8011	5.1031e-06											0.80133	6.7164e-07		0.80105	3.7512e-06		0.80103	3.9701e-06											0.80074	6.2659e-06
		0.80164	9.052e-05		0.80136	9.2815e-05		0.80151	9.6766e-05		0.80157	4.136e-06		0.80161	6.6264e-07		0.80135	5.1177e-06											0.80161	6.6264e-07		0.80142	3.8076e-06		0.80163	4.0053e-06											0.8011	6.3272e-06
		0.80188	9.1827e-05		0.80173	9.3905e-05		0.80203	9.7961e-05		0.80177	4.1636e-06		0.80212	6.81e-07		0.802	5.1376e-06											0.80212	6.81e-07		0.80196	3.8241e-06		0.80196	4.0387e-06											0.80157	6.3953e-06
		0.80219	9.3092e-05		0.80214	9.5062e-05		0.80236	9.9146e-05		0.8024	4.1698e-06		0.80272	6.8527e-07		0.80225	5.1578e-06											0.80272	6.8527e-07		0.80222	3.8632e-06		0.80223	4.0577e-06											0.80205	6.4543e-06
		0.80264	9.4404e-05		0.80277	9.6148e-05		0.80266	0.00010036		0.80283	4.21e-06		0.80325	6.8151e-07		0.80271	5.1993e-06											0.80325	6.8151e-07		0.80264	3.887e-06		0.8026	4.1003e-06											0.80228	6.5205e-06
		0.80325	9.5767e-05		0.80287	9.7286e-05		0.80316	0.0001016		0.80348	4.2373e-06		0.80348	6.9761e-07		0.80307	5.2181e-06											0.80348	6.9761e-07		0.80313	3.9325e-06		0.80328	4.1188e-06											0.80283	6.5823e-06
		0.80374	9.7209e-05		0.80378	9.8499e-05		0.80371	0.00010293		0.80389	4.2452e-06		0.80385	7.2298e-07		0.80357	5.2447e-06											0.80385	7.2298e-07		0.80392	3.9586e-06		0.80367	4.1513e-06											0.80344	6.6557e-06
		0.8039	9.8531e-05		0.804	9.9617e-05		0.80423	0.00010416		0.80422	4.2822e-06		0.80452	7.1679e-07		0.80439	5.2707e-06											0.80452	7.1679e-07		0.80428	3.9866e-06		0.8042	4.1695e-06											0.80401	6.7172e-06
		0.80443	9.9885e-05		0.80445	0.00010076		0.80447	0.00010537		0.80489	4.2986e-06		0.80506	7.2662e-07		0.80474	5.2934e-06											0.80506	7.2662e-07		0.80476	4.0423e-06		0.80465	4.2148e-06											0.80414	6.7866e-06
		0.80489	0.00010123		0.80509	0.00010191		0.80497	0.00010658		0.80535	4.3216e-06		0.80543	7.1129e-07		0.80516	5.3273e-06											0.80543	7.1129e-07		0.80502	4.0861e-06		0.80513	4.2338e-06											0.80483	6.8516e-06
		0.80546	0.00010268		0.8055	0.00010323		0.80549	0.00010794		0.80557	4.3396e-06		0.80585	7.3748e-07		0.80579	5.3536e-06											0.80585	7.3748e-07		0.80566	4.1214e-06		0.80559	4.2764e-06											0.80548	6.9284e-06
		0.80596	0.00010412		0.80587	0.00010439		0.80607	0.00010926		0.80637	4.3675e-06		0.80612	7.364e-07		0.80613	5.3739e-06											0.80612	7.364e-07		0.80589	4.1544e-06		0.8061	4.297e-06											0.80554	6.9922e-06
		0.8064	0.00010558		0.80629	0.0001056		0.8064	0.0001106		0.80656	4.3838e-06		0.80699	7.4011e-07		0.80661	5.4034e-06											0.80699	7.4011e-07		0.80645	4.2058e-06		0.80657	4.3221e-06											0.80621	7.0683e-06
		0.80705	0.00010708		0.80684	0.00010682		0.80682	0.00011195		0.80715	4.4157e-06		0.80732	7.5316e-07		0.80693	5.4223e-06											0.80732	7.5316e-07		0.8072	4.2374e-06		0.80697	4.3518e-06											0.80679	7.1416e-06
		0.80751	0.0001086		0.80726	0.00010813		0.80759	0.00011335		0.80772	4.4218e-06		0.80804	7.5578e-07		0.80755	5.4533e-06											0.80804	7.5578e-07		0.80741	4.2839e-06		0.80782	4.3891e-06											0.8072	7.2232e-06
		0.80801	0.00011		0.80802	0.00010934		0.80796	0.0001146		0.80824	4.4528e-06		0.80817	7.7424e-07		0.8078	5.4869e-06											0.80817	7.7424e-07		0.80804	4.3281e-06		0.80799	4.4199e-06											0.80754	7.2873e-06
		0.80843	0.00011145		0.80845	0.00011053		0.80839	0.00011592		0.8088	4.4732e-06		0.80864	7.7029e-07		0.80859	5.5034e-06											0.80864	7.7029e-07		0.80847	4.3495e-06		0.80852	4.4489e-06											0.80822	7.3565e-06
		0.80882	0.00011292		0.80877	0.00011174		0.80882	0.00011728		0.80884	4.5077e-06		0.80919	7.6049e-07		0.80895	5.5096e-06											0.80919	7.6049e-07		0.80881	4.3964e-06		0.80908	4.4744e-06											0.80841	7.4257e-06
		0.80931	0.0001145		0.80928	0.00011301		0.80915	0.00011869		0.80946	4.5389e-06		0.80949	7.8986e-07		0.80926	5.5492e-06											0.80949	7.8986e-07		0.80934	4.4555e-06		0.80946	4.5019e-06											0.80903	7.5066e-06
		0.8098	0.00011599		0.80994	0.00011426		0.80952	0.00012005		0.81	4.5539e-06		0.81005	7.8124e-07		0.80962	5.5706e-06											0.81005	7.8124e-07		0.80975	4.4826e-06		0.80985	4.534e-06											0.80954	7.5783e-06
		0.81011	0.00011754		0.81019	0.00011554		0.81036	0.0001214		0.81045	4.5832e-06		0.81036	7.9459e-07		0.81013	5.6049e-06											0.81036	7.9459e-07		0.81022	4.5307e-06		0.81027	4.5627e-06											0.80982	7.6537e-06
		0.81072	0.00011911		0.81046	0.00011683		0.81079	0.00012283		0.81094	4.597e-06		0.81082	7.928e-07		0.81067	5.635e-06											0.81082	7.928e-07		0.81073	4.5714e-06		0.81082	4.5828e-06											0.81026	7.7334e-06
		0.81114	0.00012079		0.81115	0.00011827		0.81108	0.00012435		0.81141	4.6235e-06		0.81137	7.9837e-07		0.81123	5.6464e-06											0.81137	7.9837e-07		0.81134	4.6235e-06		0.81121	4.6244e-06											0.81092	7.8146e-06
		0.81148	0.00012236		0.8115	0.00011956		0.81173	0.00012578		0.81176	4.6388e-06		0.81193	8.1679e-07		0.81174	5.6888e-06											0.81193	8.1679e-07		0.81162	4.6618e-06		0.81173	4.6616e-06											0.81147	7.8905e-06
		0.81208	0.00012393		0.81204	0.00012081		0.81227	0.00012716		0.81247	4.6639e-06		0.81229	8.1162e-07		0.81234	5.7031e-06											0.81229	8.1162e-07		0.81229	4.7122e-06		0.81215	4.6954e-06											0.81188	7.9673e-06
		0.81253	0.00012554		0.81258	0.00012212		0.81265	0.00012858		0.81285	4.6875e-06		0.81303	8.3611e-07		0.81257	5.735e-06											0.81303	8.3611e-07		0.81271	4.7436e-06		0.81279	4.7268e-06											0.81233	8.0482e-06
		0.81313	0.00012725		0.81285	0.0001235		0.81317	0.00013011		0.81334	4.72e-06		0.81353	8.3702e-07		0.81311	5.7628e-06											0.81353	8.3702e-07		0.81313	4.8025e-06		0.81302	4.7673e-06											0.81296	8.1313e-06
		0.81366	0.00012889		0.81331	0.00012485		0.81354	0.00013157		0.81378	4.7443e-06		0.81393	8.5225e-07		0.81349	5.7923e-06											0.81393	8.5225e-07		0.81357	4.8366e-06		0.81369	4.7904e-06											0.81331	8.2115e-06
		0.81386	0.00013058		0.81381	0.00012624		0.81385	0.0001331		0.81417	4.772e-06		0.81438	8.448e-07		0.81396	5.8287e-06											0.81438	8.448e-07		0.8141	4.9055e-06		0.81397	4.8246e-06											0.81376	8.2896e-06
		0.81444	0.00013228		0.81454	0.00012768		0.81455	0.00013465		0.81465	4.7936e-06		0.81483	8.5091e-07		0.81457	5.8374e-06											0.81483	8.5091e-07		0.81441	4.9466e-06		0.81445	4.8639e-06											0.81427	8.3796e-06
		0.81499	0.00013407		0.815	0.00012911		0.8151	0.00013625		0.81532	4.8272e-06		0.8154	8.7353e-07		0.81516	5.8645e-06											0.8154	8.7353e-07		0.81503	4.9913e-06		0.81505	4.8997e-06											0.81477	8.4672e-06
		0.81537	0.00013571		0.81542	0.00013047		0.81549	0.00013767		0.8156	4.8386e-06		0.81594	8.8942e-07		0.81553	5.9031e-06											0.81594	8.8942e-07		0.8155	5.0472e-06		0.81555	4.9198e-06											0.81517	8.5413e-06
		0.81584	0.00013734		0.81568	0.00013177		0.81585	0.00013913		0.81585	4.872e-06		0.81618	8.7966e-07		0.81579	5.9264e-06											0.81618	8.7966e-07		0.81586	5.0866e-06		0.81574	4.941e-06											0.81575	8.6191e-06
		0.81645	0.00013902		0.81616	0.00013312		0.81625	0.0001406		0.81639	4.8788e-06		0.81672	8.8265e-07		0.81637	5.9521e-06											0.81672	8.8265e-07		0.81638	5.1355e-06		0.81627	4.9839e-06											0.81621	8.6961e-06
		0.81671	0.00014077		0.81664	0.00013453		0.81682	0.00014219		0.81685	4.9104e-06		0.81694	8.9827e-07		0.81666	5.9793e-06											0.81694	8.9827e-07		0.81676	5.1882e-06		0.81672	5.0132e-06											0.81649	8.7826e-06
		0.81721	0.00014248					0.81716	0.00014366		0.81748	4.926e-06		0.81757	9.0615e-07		0.81711	5.9984e-06											0.81757	9.0615e-07		0.81727	5.2374e-06		0.8172	5.0366e-06											0.81698	8.8659e-06
		0.81786	0.00014422					0.81776	0.00014521		0.81777	4.9658e-06		0.81798	9.0942e-07		0.81769	6.0126e-06											0.81798	9.0942e-07		0.81765	5.2881e-06		0.81774	5.0954e-06											0.81751	8.9531e-06
		0.81816	0.000146					0.81819	0.00014678		0.81841	4.9813e-06		0.81851	9.1754e-07		0.81832	6.0529e-06											0.81851	9.1754e-07		0.81825	5.343e-06		0.81796	5.12e-06											0.81793	9.0361e-06
		0.81878	0.00014786					0.81873	0.00014845		0.81893	5.0093e-06		0.81889	9.4133e-07		0.81878	6.0836e-06											0.81889	9.4133e-07		0.81863	5.3894e-06		0.81862	5.164e-06											0.81836	9.1293e-06
		0.81919	0.00014962					0.81917	0.00014998		0.81935	5.0171e-06		0.81946	9.3098e-07		0.81917	6.1096e-06											0.81946	9.3098e-07		0.81916	5.4437e-06		0.81901	5.189e-06											0.81873	9.2081e-06
		0.81956	0.00015139					0.8194	0.00015155		0.81964	5.0669e-06		0.81978	9.435e-07		0.81975	6.1322e-06											0.81978	9.435e-07		0.81953	5.496e-06		0.8195	5.2229e-06											0.81936	9.2936e-06
		0.82005	0.00015321					0.82006	0.0001531		0.82027	5.0898e-06		0.82036	9.536e-07		0.82018	6.1691e-06											0.82036	9.536e-07		0.81981	5.5402e-06		0.82005	5.2595e-06											0.8197	9.3808e-06
		0.82049	0.00015513					0.82041	0.00015483		0.82058	5.1041e-06		0.82052	9.6002e-07		0.82072	6.1956e-06											0.82052	9.6002e-07		0.82051	5.5926e-06		0.82074	5.2829e-06											0.82034	9.4781e-06
		0.82089	0.00015694					0.82094	0.00015641		0.82112	5.1327e-06		0.82127	9.702e-07		0.82101	6.2342e-06											0.82127	9.702e-07		0.82079	5.6452e-06		0.82103	5.3353e-06											0.82072	9.5639e-06
		0.82154	0.00015884					0.82139	0.00015808		0.82164	5.1633e-06		0.82165	9.7832e-07		0.82156	6.2582e-06											0.82165	9.7832e-07		0.82145	5.7027e-06		0.82153	5.3526e-06											0.82113	9.6565e-06
		0.82202	0.00016075					0.82205	0.00015978		0.8221	5.1873e-06		0.82228	9.9414e-07		0.82183	6.2912e-06											0.82228	9.9414e-07		0.82179	5.771e-06		0.82205	5.3876e-06											0.82187	9.7551e-06
		0.82234	0.00016278								0.82274	5.2169e-06		0.82281	9.9405e-07		0.82247	6.3202e-06											0.82281	9.9405e-07		0.82245	5.834e-06		0.82262	5.43e-06											0.82205	9.8582e-06
											0.82299	5.2417e-06		0.82324	1.0122e-06		0.82289	6.333e-06											0.82324	1.0122e-06		0.8229	5.8701e-06		0.82277	5.4634e-06											0.82284	9.9407e-06
											0.82359	5.271e-06		0.82388	1.0006e-06		0.82331	6.3711e-06											0.82388	1.0006e-06		0.82328	5.9474e-06		0.82348	5.491e-06											0.82305	1.0032e-05
											0.82403	5.2969e-06		0.82402	1.0113e-06		0.82388	6.3953e-06											0.82402	1.0113e-06		0.82383	5.9968e-06		0.82376	5.5235e-06											0.82372	1.0118e-05
											0.82449	5.3166e-06		0.82443	1.0286e-06		0.8242	6.4261e-06											0.82443	1.0286e-06		0.82414	6.0427e-06		0.82434	5.5669e-06											0.82405	1.0216e-05
											0.82479	5.328e-06		0.82487	1.0417e-06		0.82462	6.4519e-06											0.82487	1.0417e-06		0.82495	6.1164e-06		0.82493	5.5909e-06											0.82474	1.0308e-05
											0.82548	5.3661e-06		0.82557	1.0454e-06		0.82528	6.4711e-06											0.82557	1.0454e-06		0.82516	6.1645e-06		0.82522	5.6176e-06											0.82507	1.0406e-05
											0.82581	5.3974e-06		0.82602	1.0618e-06		0.82573	6.4966e-06											0.82602	1.0618e-06		0.82567	6.238e-06		0.82573	5.6735e-06											0.82525	1.0507e-05
											0.82649	5.4219e-06		0.82646	1.0662e-06		0.82625	6.5325e-06											0.82646	1.0662e-06		0.82623	6.3103e-06		0.82621	5.7169e-06											0.82586	1.0613e-05
											0.82689	5.4407e-06		0.82677	1.0712e-06		0.82669	6.5558e-06											0.82677	1.0712e-06		0.82648	6.3609e-06		0.82675	5.7563e-06											0.82637	1.0709e-05
											0.8272	5.4607e-06		0.82745	1.0796e-06		0.82709	6.593e-06											0.82745	1.0796e-06		0.82714	6.4185e-06		0.82716	5.7576e-06											0.82686	1.0799e-05
											0.82776	5.491e-06		0.82787	1.0693e-06		0.82761	6.6207e-06											0.82787	1.0693e-06		0.82746	6.496e-06		0.82758	5.8022e-06											0.82728	1.0904e-05
											0.8282	5.5284e-06		0.82839	1.0933e-06		0.82799	6.6682e-06											0.82839	1.0933e-06		0.82793	6.5665e-06		0.82824	5.8573e-06											0.82758	1.1014e-05
											0.82866	5.5525e-06		0.82869	1.1214e-06		0.82851	6.682e-06											0.82869	1.1214e-06		0.82849	6.6309e-06		0.82855	5.8955e-06											0.82829	1.1114e-05
											0.8292	5.5718e-06		0.82938	1.1177e-06		0.82908	6.7187e-06											0.82938	1.1177e-06		0.82878	6.6809e-06		0.82903	5.9414e-06											0.82865	1.1219e-05
											0.82968	5.6133e-06		0.82977	1.1308e-06		0.82958	6.7391e-06											0.82977	1.1308e-06		0.82949	6.7617e-06		0.82961	5.9914e-06											0.8292	1.1326e-05
											0.83028	5.6233e-06		0.83035	1.1292e-06		0.83008	6.7568e-06											0.83035	1.1292e-06		0.83003	6.8275e-06		0.82991	6.0169e-06											0.82961	1.1446e-05
											0.83069	5.6568e-06		0.83074	1.1357e-06		0.83059	6.7992e-06											0.83074	1.1357e-06		0.83063	6.907e-06		0.83065	6.0378e-06											0.83029	1.1543e-05
											0.83108	5.6852e-06		0.83128	1.1541e-06		0.83087	6.8171e-06											0.83128	1.1541e-06		0.83093	6.9539e-06		0.83079	6.0874e-06											0.8305	1.1643e-05
											0.83146	5.7055e-06		0.83158	1.1537e-06		0.83129	6.854e-06											0.83158	1.1537e-06		0.83105	7.0311e-06		0.83133	6.1201e-06											0.83121	1.1741e-05
											0.83179	5.727e-06		0.83205	1.1791e-06		0.83174	6.8718e-06											0.83205	1.1791e-06		0.83191	7.1076e-06		0.83177	6.1686e-06											0.8315	1.1852e-05
											0.83231	5.7492e-06		0.83242	1.1945e-06		0.83215	6.9002e-06											0.83242	1.1945e-06		0.83218	7.1699e-06		0.83218	6.204e-06											0.8318	1.1951e-05
											0.83283	5.778e-06		0.83302	1.1888e-06		0.83281	6.9285e-06											0.83302	1.1888e-06		0.83268	7.2386e-06		0.83264	6.2241e-06											0.83248	1.2063e-05
											0.8331	5.8103e-06		0.83325	1.2017e-06		0.83314	6.9634e-06											0.83325	1.2017e-06		0.83304	7.3366e-06		0.83319	6.2655e-06											0.83288	1.2168e-05
											0.83399	5.8539e-06		0.83396	1.2103e-06		0.83405	6.9869e-06											0.83396	1.2103e-06		0.83351	7.4095e-06		0.83393	6.3208e-06											0.8334	1.2289e-05
											0.83422	5.8589e-06		0.83432	1.2195e-06		0.83431	7.0004e-06											0.83432	1.2195e-06		0.83426	7.4578e-06		0.83417	6.3515e-06											0.83394	1.2389e-05
											0.83492	5.8882e-06		0.83493	1.2382e-06		0.83473	7.0489e-06											0.83493	1.2382e-06		0.83452	7.5439e-06		0.83465	6.382e-06											0.83426	1.2493e-05
											0.83538	5.915e-06		0.83549	1.2306e-06		0.83521	7.0801e-06											0.83549	1.2306e-06		0.83517	7.6095e-06		0.83522	6.4135e-06											0.83472	1.2603e-05
											0.83582	5.9528e-06		0.83597	1.2574e-06		0.83561	7.1106e-06											0.83597	1.2574e-06		0.83558	7.6682e-06		0.83575	6.4612e-06											0.83524	1.2722e-05
											0.83626	5.9686e-06		0.83647	1.2594e-06		0.836	7.141e-06											0.83647	1.2594e-06		0.83615	7.7436e-06		0.83623	6.5164e-06											0.836	1.2836e-05
											0.83676	5.9941e-06		0.837	1.2617e-06		0.83642	7.1617e-06											0.837	1.2617e-06		0.83651	7.8443e-06		0.83654	6.5543e-06											0.83625	1.2952e-05
											0.83721	6.0236e-06		0.83727	1.2841e-06		0.83706	7.1907e-06											0.83727	1.2841e-06		0.83702	7.9228e-06		0.83685	6.5926e-06											0.83688	1.3071e-05
											0.83781	6.0482e-06		0.83771	1.2847e-06		0.83769	7.2164e-06											0.83771	1.2847e-06		0.83739	7.9801e-06		0.83768	6.6449e-06											0.83722	1.3194e-05
											0.83825	6.07e-06		0.83821	1.2982e-06		0.838	7.2508e-06											0.83821	1.2982e-06		0.83795	8.0619e-06		0.83805	6.6671e-06											0.83786	1.33e-05
											0.83868	6.1214e-06		0.83855	1.3032e-06		0.83857	7.272e-06											0.83855	1.3032e-06		0.83816	8.1395e-06		0.83856	6.7005e-06											0.83813	1.3408e-05
											0.83901	6.1158e-06		0.83919	1.3253e-06		0.83889	7.3081e-06											0.83919	1.3253e-06		0.83889	8.222e-06		0.83888	6.7425e-06											0.8386	1.3527e-05
											0.83933	6.1569e-06		0.83972	1.326e-06		0.83951	7.3213e-06											0.83972	1.326e-06		0.83937	8.2998e-06		0.83938	6.7889e-06											0.83889	1.3648e-05
											0.83998	6.1864e-06		0.84023	1.3442e-06		0.83987	7.353e-06											0.84023	1.3442e-06		0.8398	8.3868e-06		0.83982	6.8209e-06											0.83959	1.3755e-05
											0.8405	6.2052e-06		0.84055	1.359e-06		0.84047	7.3825e-06											0.84055	1.359e-06		0.84037	8.4605e-06		0.84038	6.8671e-06											0.83997	1.3877e-05
											0.84096	6.2431e-06		0.84089	1.3722e-06		0.84074	7.4089e-06											0.84089	1.3722e-06		0.84069	8.5591e-06		0.84069	6.9146e-06											0.84061	1.4003e-05
											0.8414	6.2845e-06		0.84138	1.3805e-06		0.84117	7.4471e-06											0.84138	1.3805e-06		0.84143	8.6589e-06		0.84139	6.963e-06											0.84109	1.4138e-05
											0.84184	6.2976e-06		0.84214	1.3927e-06		0.84181	7.4731e-06											0.84214	1.3927e-06		0.84163	8.7292e-06		0.84174	7.0019e-06											0.84129	1.4253e-05
											0.84235	6.3235e-06		0.84272	1.402e-06		0.84216	7.5063e-06											0.84272	1.402e-06		0.84211	8.7998e-06		0.84223	7.0256e-06											0.84173	1.4374e-05
											0.8428	6.3489e-06		0.84288	1.4231e-06		0.84283	7.5264e-06											0.84288	1.4231e-06		0.84266	8.9024e-06		0.84263	7.0758e-06											0.84234	1.449e-05
											0.84326	6.3992e-06		0.84341	1.4205e-06		0.84315	7.5737e-06											0.84341	1.4205e-06		0.8431	8.9966e-06		0.84317	7.1239e-06											0.84284	1.4625e-05
											0.84384	6.4178e-06		0.84381	1.4294e-06		0.84358	7.5845e-06											0.84381	1.4294e-06		0.84353	9.0771e-06		0.8437	7.1557e-06											0.84337	1.4753e-05
											0.84427	6.4436e-06		0.84442	1.4409e-06		0.84412	7.6271e-06											0.84442	1.4409e-06		0.84425	9.1562e-06		0.84433	7.2173e-06											0.84371	1.4882e-05
											0.84482	6.4753e-06		0.84491	1.4446e-06		0.84471	7.6546e-06											0.84491	1.4446e-06		0.84461	9.2671e-06		0.84472	7.253e-06											0.84437	1.5014e-05
											0.84553	6.5041e-06		0.84538	1.4727e-06		0.84507	7.6814e-06											0.84538	1.4727e-06		0.84505	9.3475e-06		0.84522	7.3076e-06											0.84484	1.5159e-05
											0.84594	6.5301e-06		0.84584	1.4823e-06		0.84551	7.6949e-06											0.84584	1.4823e-06		0.84552	9.4203e-06		0.84568	7.3335e-06											0.84534	1.5272e-05
											0.84636	6.5619e-06		0.84645	1.48e-06		0.84584	7.7303e-06											0.84645	1.48e-06		0.84596	9.5168e-06		0.84613	7.3668e-06											0.84588	1.5389e-05
											0.84667	6.5736e-06		0.84677	1.4856e-06		0.8464	7.7626e-06											0.84677	1.4856e-06		0.84657	9.6026e-06		0.84646	7.415e-06											0.84631	1.5508e-05
											0.84707	6.6173e-06		0.84716	1.5163e-06		0.84696	7.7757e-06											0.84716	1.5163e-06		0.84679	9.6978e-06		0.84695	7.4528e-06											0.8465	1.5641e-05
											0.84741	6.6359e-06		0.84759	1.5139e-06		0.84737	7.8022e-06											0.84759	1.5139e-06		0.84716	9.7977e-06		0.84736	7.512e-06											0.84702	1.5758e-05
											0.84808	6.6687e-06		0.8481	1.5348e-06		0.8478	7.8336e-06											0.8481	1.5348e-06		0.84795	9.882e-06		0.84769	7.5317e-06											0.84748	1.5888e-05
											0.84826	6.6859e-06		0.84867	1.5413e-06		0.84822	7.8693e-06											0.84867	1.5413e-06		0.84836	9.9776e-06		0.84824	7.588e-06											0.84796	1.6026e-05
											0.84919	6.7182e-06		0.84899	1.5513e-06		0.84887	7.8981e-06											0.84899	1.5513e-06		0.84876	1.0073e-05		0.84884	7.6298e-06											0.84844	1.6173e-05
											0.84945	6.7399e-06		0.84937	1.5517e-06		0.84904	7.9278e-06											0.84937	1.5517e-06		0.84905	1.0157e-05		0.84919	7.656e-06											0.84898	1.6293e-05
											0.84991	6.7764e-06		0.84987	1.5877e-06		0.84975	7.9568e-06											0.84987	1.5877e-06		0.84944	1.0266e-05		0.84968	7.707e-06											0.84951	1.642e-05
											0.85025	6.7885e-06		0.85042	1.5932e-06		0.85032	7.9722e-06											0.85042	1.5932e-06		0.85002	1.0361e-05		0.85018	7.755e-06											0.84962	1.6552e-05
											0.85061	6.8147e-06		0.85096	1.6112e-06		0.85065	8.008e-06											0.85096	1.6112e-06		0.85067	1.0447e-05		0.85044	7.7865e-06											0.85033	1.6693e-05
											0.85114	6.8504e-06		0.85125	1.6169e-06		0.85104	8.0323e-06											0.85125	1.6169e-06		0.85104	1.0541e-05		0.85106	7.8345e-06											0.85068	1.6825e-05
											0.85175	6.8808e-06		0.85168	1.6343e-06		0.85144	8.0585e-06											0.85168	1.6343e-06		0.85138	1.0639e-05		0.85145	7.8868e-06											0.85116	1.6962e-05
											0.85225	6.9114e-06		0.8522	1.6478e-06		0.85189	8.0834e-06											0.8522	1.6478e-06		0.85206	1.0745e-05		0.85184	7.918e-06											0.85156	1.7106e-05
											0.85261	6.9329e-06		0.8528	1.6616e-06		0.85259	8.1418e-06											0.8528	1.6616e-06		0.85233	1.0853e-05		0.85261	7.9768e-06											0.85217	1.7259e-05
											0.85312	6.9733e-06		0.85319	1.673e-06		0.85289	8.1441e-06											0.85319	1.673e-06		0.85277	1.0935e-05		0.8527	8.023e-06											0.85249	1.7383e-05
											0.85356	6.9826e-06		0.8537	1.6824e-06		0.85321	8.1811e-06											0.8537	1.6824e-06		0.85327	1.1042e-05		0.85354	8.0528e-06											0.85332	1.7512e-05
											0.85407	7.0229e-06		0.85385	1.6801e-06		0.85378	8.2027e-06											0.85385	1.6801e-06		0.85384	1.1143e-05		0.85395	8.1066e-06											0.8534	1.7647e-05
											0.85441	7.0357e-06		0.85454	1.718e-06		0.85438	8.2405e-06											0.85454	1.718e-06		0.85435	1.1262e-05		0.8545	8.1481e-06											0.85407	1.7798e-05
											0.85497	7.0764e-06		0.85485	1.7356e-06		0.8548	8.2689e-06											0.85485	1.7356e-06		0.85467	1.1348e-05		0.8547	8.1917e-06											0.85446	1.793e-05
											0.85532	7.1118e-06		0.85542	1.7394e-06		0.85513	8.2823e-06											0.85542	1.7394e-06		0.85519	1.1459e-05		0.85517	8.2225e-06											0.85494	1.8074e-05
											0.85586	7.12e-06		0.85586	1.7289e-06		0.85585	8.3117e-06											0.85586	1.7289e-06		0.85555	1.1576e-05		0.85562	8.2789e-06											0.85543	1.8217e-05
											0.85639	7.1612e-06		0.85644	1.7713e-06		0.85609	8.352e-06											0.85644	1.7713e-06		0.85587	1.1674e-05		0.85638	8.3421e-06											0.85571	1.8379e-05
											0.85674	7.1964e-06		0.85696	1.7734e-06		0.85646	8.3701e-06											0.85696	1.7734e-06		0.85669	1.1772e-05		0.85662	8.3605e-06											0.85625	1.8516e-05
											0.85737	7.2038e-06		0.85744	1.7883e-06		0.8571	8.3958e-06											0.85744	1.7883e-06		0.8569	1.1869e-05		0.85731	8.4097e-06											0.85678	1.8657e-05
											0.85772	7.243e-06		0.85794	1.7987e-06		0.85747	8.4078e-06											0.85794	1.7987e-06		0.85738	1.1978e-05		0.85767	8.4603e-06											0.85724	1.8802e-05
											0.85809	7.2838e-06		0.85823	1.8172e-06		0.85802	8.4565e-06											0.85823	1.8172e-06		0.85808	1.2099e-05		0.85826	8.5081e-06											0.85768	1.8959e-05
											0.85868	7.2867e-06		0.85878	1.8181e-06		0.85849	8.4891e-06											0.85878	1.8181e-06		0.85848	1.2213e-05		0.85845	8.5543e-06											0.85827	1.9106e-05
											0.85935	7.3238e-06		0.85942	1.8297e-06		0.85891	8.5003e-06											0.85942	1.8297e-06		0.85894	1.2312e-05		0.85901	8.6137e-06											0.85864	1.9256e-05
											0.85965	7.3557e-06		0.85975	1.8465e-06		0.85931	8.5359e-06											0.85975	1.8465e-06		0.85971	1.2432e-05		0.85945	8.6571e-06											0.85919	1.9414e-05
											0.86012	7.3851e-06		0.86024	1.8736e-06		0.86014	8.5864e-06											0.86024	1.8736e-06		0.8599	1.257e-05		0.86019	8.7142e-06											0.85978	1.9594e-05
											0.86066	7.4259e-06		0.86072	1.8824e-06		0.8605	8.6157e-06											0.86072	1.8824e-06		0.8605	1.2682e-05		0.8605	8.756e-06											0.86019	1.9736e-05
											0.86093	7.4573e-06		0.86118	1.8931e-06		0.86089	8.6237e-06											0.86118	1.8931e-06		0.86088	1.2787e-05		0.86085	8.7973e-06											0.86078	1.9868e-05
											0.86166	7.4872e-06		0.86175	1.9234e-06		0.86137	8.6382e-06											0.86175	1.9234e-06		0.86141	1.2887e-05		0.86122	8.8317e-06											0.86096	2.0011e-05
											0.86192	7.5022e-06		0.86211	1.9181e-06		0.86195	8.6778e-06											0.86211	1.9181e-06		0.86179	1.2998e-05		0.86199	8.8947e-06											0.86149	2.0166e-05
											0.86242	7.5056e-06		0.86249	1.9389e-06		0.86242	8.694e-06											0.86249	1.9389e-06		0.86214	1.3097e-05		0.86229	8.9347e-06											0.86201	2.0311e-05
											0.86314	7.5485e-06		0.86285	1.9363e-06		0.86271	8.721e-06											0.86285	1.9363e-06		0.86272	1.3213e-05		0.86268	8.9705e-06											0.86235	2.0462e-05
											0.86328	7.5614e-06		0.86361	1.9534e-06		0.86343	8.7547e-06											0.86361	1.9534e-06		0.86328	1.3312e-05		0.86328	9.0141e-06											0.86295	2.062e-05
											0.86381	7.6125e-06		0.86395	1.9705e-06		0.86389	8.7905e-06											0.86395	1.9705e-06		0.86379	1.3451e-05		0.86359	9.0682e-06											0.86341	2.0785e-05
											0.86436	7.6398e-06		0.86456	1.985e-06		0.86424	8.8076e-06											0.86456	1.985e-06		0.86407	1.3546e-05		0.86421	9.1057e-06											0.86408	2.0925e-05
											0.86472	7.6604e-06		0.86491	2.0007e-06		0.86453	8.8599e-06											0.86491	2.0007e-06		0.86454	1.3658e-05		0.86472	9.1788e-06											0.86437	2.1071e-05
											0.86519	7.6831e-06		0.86531	2.0213e-06		0.86507	8.8692e-06											0.86531	2.0213e-06		0.86512	1.3778e-05		0.86505	9.2019e-06											0.86488	2.1224e-05
											0.86576	7.7186e-06		0.86584	2.0333e-06		0.86565	8.8815e-06											0.86584	2.0333e-06		0.86537	1.3897e-05		0.86566	9.2626e-06											0.86515	2.1384e-05
											0.86636	7.7515e-06		0.86632	2.0434e-06		0.86604	8.9007e-06											0.86632	2.0434e-06		0.86593	1.4016e-05		0.86631	9.2957e-06											0.86565	2.1537e-05
											0.86675	7.7723e-06		0.86691	2.0618e-06		0.86634	8.9374e-06											0.86691	2.0618e-06		0.86658	1.4126e-05		0.86653	9.3393e-06											0.86649	2.1701e-05
											0.8671	7.8104e-06		0.86734	2.0702e-06		0.86706	8.9759e-06											0.86734	2.0702e-06		0.86694	1.4272e-05		0.86715	9.4025e-06											0.8666	2.1867e-05
											0.86778	7.8344e-06		0.86794	2.0868e-06		0.86762	9.0015e-06											0.86794	2.0868e-06		0.86744	1.439e-05		0.86754	9.4584e-06											0.86699	2.2042e-05
											0.86814	7.844e-06		0.86825	2.1043e-06		0.86789	9.0245e-06											0.86825	2.1043e-06		0.8679	1.4498e-05		0.86811	9.5048e-06											0.86776	2.2191e-05
											0.86869	7.8746e-06		0.86876	2.137e-06		0.86841	9.0451e-06											0.86876	2.137e-06		0.86832	1.4606e-05		0.86853	9.5401e-06											0.86813	2.2331e-05
											0.86898	7.9137e-06		0.86908	2.1452e-06		0.86882	9.0894e-06											0.86908	2.1452e-06		0.86887	1.4736e-05		0.86876	9.6018e-06											0.86844	2.249e-05
											0.86948	7.9551e-06		0.86954	2.1366e-06		0.86931	9.1284e-06											0.86954	2.1366e-06		0.86923	1.4844e-05		0.86959	9.6389e-06											0.86908	2.265e-05
											0.87001	7.9666e-06		0.87003	2.1604e-06		0.86978	9.1388e-06											0.87003	2.1604e-06		0.86979	1.4961e-05		0.86985	9.6911e-06											0.86959	2.2814e-05
											0.87052	8.001e-06		0.87053	2.179e-06		0.87015	9.1651e-06											0.87053	2.179e-06		0.87022	1.5081e-05		0.87023	9.7376e-06											0.87	2.298e-05
											0.87088	8.0252e-06		0.8709	2.1996e-06		0.87077	9.1935e-06											0.8709	2.1996e-06		0.87066	1.521e-05		0.87067	9.7937e-06											0.87028	2.3143e-05
											0.87152	8.0573e-06		0.87147	2.2172e-06		0.87124	9.2198e-06											0.87147	2.2172e-06		0.87118	1.5358e-05		0.87116	9.8353e-06											0.8708	2.3331e-05
											0.87176	8.0791e-06		0.87215	2.2216e-06		0.87182	9.2414e-06											0.87215	2.2216e-06		0.8717	1.5461e-05		0.87193	9.8763e-06											0.87143	2.3485e-05
											0.87228	8.1065e-06		0.87236	2.2535e-06		0.87227	9.2643e-06											0.87236	2.2535e-06		0.87204	1.5587e-05		0.87225	9.9257e-06											0.87191	2.3645e-05
											0.87258	8.1287e-06		0.87283	2.2466e-06		0.87285	9.2955e-06											0.87283	2.2466e-06		0.87259	1.5697e-05		0.87262	9.9625e-06											0.87233	2.3814e-05
											0.87337	8.1663e-06		0.87351	2.2697e-06		0.87331	9.3147e-06											0.87351	2.2697e-06		0.87298	1.5843e-05		0.87303	1.0025e-05											0.87281	2.399e-05
											0.87377	8.1964e-06		0.87381	2.2742e-06		0.87354	9.3542e-06											0.87381	2.2742e-06		0.87356	1.5958e-05		0.87349	1.0087e-05											0.8732	2.4159e-05
											0.87426	8.213e-06		0.87425	2.3113e-06		0.87406	9.3908e-06											0.87425	2.3113e-06		0.87403	1.6083e-05		0.87415	1.013e-05											0.87369	2.4321e-05
											0.87478	8.2409e-06		0.87479	2.3272e-06		0.87443	9.4208e-06											0.87479	2.3272e-06		0.87456	1.6214e-05		0.87468	1.0174e-05											0.87425	2.4492e-05
											0.87528	8.2797e-06		0.8752	2.3405e-06		0.875	9.4176e-06											0.8752	2.3405e-06		0.87516	1.635e-05		0.87509	1.0249e-05											0.87478	2.4688e-05
											0.87568	8.3048e-06		0.87573	2.3577e-06		0.87541	9.4504e-06											0.87573	2.3577e-06		0.87525	1.6472e-05		0.87559	1.0282e-05											0.87528	2.4847e-05
											0.87612	8.3226e-06		0.87612	2.3612e-06		0.87588	9.4674e-06											0.87612	2.3612e-06		0.87588	1.6584e-05		0.87591	1.0336e-05											0.8755	2.4995e-05
											0.87672	8.3482e-06		0.87673	2.3885e-06		0.87651	9.4891e-06											0.87673	2.3885e-06		0.87637	1.669e-05		0.87655	1.0383e-05											0.87591	2.5154e-05
											0.8771	8.3742e-06		0.87709	2.4094e-06		0.87682	9.5177e-06											0.87709	2.4094e-06		0.87683	1.681e-05		0.87671	1.0426e-05											0.87661	2.5324e-05
											0.87748	8.407e-06		0.87758	2.4095e-06		0.8773	9.5354e-06											0.87758	2.4095e-06		0.87744	1.6929e-05		0.87746	1.0456e-05											0.8772	2.5483e-05
											0.87795	8.4225e-06		0.87794	2.4488e-06		0.87757	9.5747e-06											0.87794	2.4488e-06		0.87767	1.7041e-05		0.87788	1.0513e-05											0.87741	2.5651e-05
											0.87851	8.4583e-06		0.87851	2.4609e-06		0.8783	9.5973e-06											0.87851	2.4609e-06		0.87815	1.7171e-05		0.87834	1.0574e-05											0.87779	2.5821e-05
											0.879	8.4816e-06		0.87895	2.483e-06		0.87878	9.6326e-06											0.87895	2.483e-06		0.8788	1.7311e-05		0.8788	1.0633e-05											0.87831	2.601e-05
											0.87928	8.515e-06		0.87945	2.4959e-06		0.87922	9.6473e-06											0.87945	2.4959e-06		0.87902	1.7438e-05		0.8793	1.0664e-05											0.8787	2.6166e-05
											0.87972	8.5351e-06		0.8798	2.5025e-06		0.8796	9.6752e-06											0.8798	2.5025e-06		0.87932	1.7547e-05		0.87973	1.0737e-05											0.87935	2.6333e-05
											0.88024	8.5647e-06		0.88038	2.5168e-06		0.87991	9.7104e-06											0.88038	2.5168e-06		0.88008	1.7659e-05		0.8803	1.076e-05											0.87972	2.6504e-05
											0.88076	8.5963e-06		0.88081	2.5407e-06		0.88051	9.7306e-06											0.88081	2.5407e-06		0.88031	1.7778e-05		0.88048	1.0816e-05											0.88002	2.6685e-05
											0.88105	8.6334e-06		0.88144	2.5591e-06		0.88103	9.7421e-06											0.88144	2.5591e-06		0.88102	1.7938e-05		0.88111	1.089e-05											0.88052	2.6857e-05
											0.88167	8.6519e-06		0.88189	2.5711e-06		0.8815	9.7589e-06											0.88189	2.5711e-06		0.88135	1.806e-05		0.88152	1.0931e-05											0.88102	2.7036e-05
											0.88194	8.6833e-06		0.88227	2.5898e-06		0.88203	9.797e-06											0.88227	2.5898e-06		0.8818	1.8189e-05		0.88178	1.0988e-05											0.88136	2.7219e-05
											0.88264	8.7124e-06		0.88253	2.6073e-06		0.88247	9.8421e-06											0.88253	2.6073e-06		0.88232	1.8331e-05		0.88252	1.1049e-05											0.88212	2.7417e-05
											0.88303	8.733e-06		0.88317	2.6362e-06		0.88302	9.8346e-06											0.88317	2.6362e-06		0.88285	1.8442e-05		0.88301	1.1087e-05											0.88247	2.7582e-05
											0.88347	8.7739e-06		0.88353	2.6414e-06		0.88338	9.8705e-06											0.88353	2.6414e-06		0.88325	1.8553e-05		0.88331	1.1143e-05											0.88294	2.7748e-05
											0.8839	8.7821e-06		0.88411	2.6617e-06		0.88363	9.8913e-06											0.88411	2.6617e-06		0.88383	1.8678e-05		0.88371	1.1199e-05											0.88335	2.7919e-05
											0.88444	8.8249e-06		0.88436	2.6927e-06		0.88422	9.9156e-06											0.88436	2.6927e-06		0.88419	1.8815e-05		0.88432	1.1246e-05											0.8838	2.8095e-05
											0.88481	8.8422e-06		0.88487	2.6879e-06		0.88469	9.9399e-06											0.88487	2.6879e-06		0.88466	1.8937e-05		0.88481	1.13e-05											0.88428	2.8265e-05
											0.88565	8.868e-06		0.88548	2.7154e-06		0.88525	9.9562e-06											0.88548	2.7154e-06		0.88512	1.9059e-05		0.88532	1.135e-05											0.8849	2.8457e-05
											0.88586	8.8987e-06		0.88582	2.7367e-06		0.88557	9.9873e-06											0.88582	2.7367e-06		0.88552	1.9182e-05		0.88572	1.141e-05											0.88549	2.8645e-05
											0.88637	8.9144e-06		0.88635	2.758e-06		0.88633	1.0006e-05											0.88635	2.758e-06		0.88614	1.933e-05		0.88616	1.1473e-05											0.88572	2.8841e-05
											0.88678	8.9385e-06		0.88678	2.7698e-06		0.88673	1.0035e-05											0.88678	2.7698e-06		0.88656	1.9442e-05		0.88691	1.153e-05											0.88626	2.9014e-05
											0.88706	8.9647e-06		0.88733	2.8009e-06		0.88716	1.0066e-05											0.88733	2.8009e-06		0.88707	1.9549e-05		0.88718	1.1563e-05											0.88668	2.9191e-05
											0.88773	8.981e-06		0.88794	2.8056e-06		0.88755	1.0088e-05											0.88794	2.8056e-06		0.88735	1.9697e-05		0.88777	1.1617e-05											0.88708	2.9373e-05
											0.88824	9.0145e-06		0.88811	2.8317e-06		0.8879	1.0116e-05											0.88811	2.8317e-06		0.88793	1.9824e-05		0.88813	1.1676e-05											0.88747	2.9571e-05
											0.88868	9.0529e-06		0.8888	2.8477e-06		0.8886	1.014e-05											0.8888	2.8477e-06		0.88843	1.9945e-05		0.8887	1.1726e-05											0.88806	2.9745e-05
											0.88906	9.0867e-06		0.88931	2.8662e-06		0.88897	1.0172e-05											0.88931	2.8662e-06		0.88887	2.006e-05		0.88899	1.1791e-05											0.88854	2.9936e-05
											0.88967	9.1051e-06		0.88971	2.8893e-06		0.88966	1.0192e-05											0.88971	2.8893e-06		0.88966	2.0215e-05		0.88962	1.1843e-05											0.8891	3.0132e-05
											0.89018	9.1497e-06		0.89048	2.9023e-06		0.88984	1.0206e-05											0.89048	2.9023e-06		0.89	2.0366e-05		0.89013	1.1907e-05											0.88976	3.0347e-05
											0.89068	9.1763e-06		0.89048	2.9265e-06		0.89041	1.0236e-05											0.89048	2.9265e-06		0.89045	2.0463e-05		0.89065	1.1964e-05											0.89023	3.0528e-05
											0.89111	9.1936e-06		0.89104	2.9464e-06		0.89073	1.0262e-05											0.89104	2.9464e-06		0.89074	2.0578e-05		0.8909	1.201e-05											0.89057	3.069e-05
											0.89141	9.2188e-06		0.89147	2.953e-06		0.89129	1.0278e-05											0.89147	2.953e-06		0.89131	2.0691e-05		0.89143	1.2055e-05											0.891	3.086e-05
											0.89189	9.2398e-06		0.89217	2.9725e-06		0.89175	1.0307e-05											0.89217	2.9725e-06		0.89162	2.0839e-05		0.89182	1.2111e-05											0.89153	3.105e-05
											0.89252	9.2628e-06		0.89272	3.0056e-06		0.89241	1.032e-05											0.89272	3.0056e-06		0.89227	2.0933e-05		0.89212	1.2161e-05											0.89184	3.1217e-05
											0.89292	9.294e-06		0.89284	3.0117e-06		0.89277	1.0358e-05											0.89284	3.0117e-06		0.89274	2.1068e-05		0.89286	1.2199e-05											0.89246	3.1406e-05
											0.89338	9.3349e-06		0.89341	3.0326e-06		0.89322	1.0371e-05											0.89341	3.0326e-06		0.89325	2.1192e-05		0.89327	1.2272e-05											0.89296	3.1605e-05
											0.894	9.3565e-06		0.89391	3.0623e-06		0.89373	1.0391e-05											0.89391	3.0623e-06		0.89376	2.1316e-05		0.89384	1.2336e-05											0.89341	3.1805e-05
											0.89435	9.3766e-06		0.89454	3.0897e-06		0.89426	1.0418e-05											0.89454	3.0897e-06		0.89399	2.1435e-05		0.89414	1.2381e-05											0.89389	3.199e-05
											0.89482	9.387e-06		0.89502	3.1117e-06		0.89457	1.0419e-05											0.89502	3.1117e-06		0.8947	2.1562e-05		0.89455	1.243e-05											0.89415	3.2163e-05
											0.89533	9.4387e-06		0.89541	3.1302e-06		0.89519	1.0465e-05											0.89541	3.1302e-06		0.8951	2.1685e-05		0.89513	1.2467e-05											0.89475	3.2344e-05
											0.89566	9.4753e-06		0.89586	3.1624e-06		0.89568	1.0481e-05											0.89586	3.1624e-06		0.89544	2.1814e-05		0.89551	1.2555e-05											0.89524	3.2549e-05
											0.89616	9.4877e-06		0.89632	3.1697e-06		0.89599	1.0511e-05											0.89632	3.1697e-06		0.89612	2.1934e-05		0.89607	1.2589e-05											0.8956	3.2735e-05
											0.89666	9.504e-06		0.89683	3.1867e-06		0.89656	1.0539e-05											0.89683	3.1867e-06		0.89634	2.2059e-05		0.89657	1.2644e-05											0.89627	3.2938e-05
											0.89704	9.5438e-06		0.89741	3.1993e-06		0.89711	1.0551e-05											0.89741	3.1993e-06		0.89709	2.2187e-05		0.89707	1.2705e-05											0.8967	3.3135e-05
											0.89783	9.5795e-06		0.89768	3.223e-06		0.89763	1.0584e-05											0.89768	3.223e-06		0.89755	2.2314e-05		0.89742	1.2769e-05											0.89717	3.335e-05
											0.89826	9.6137e-06		0.89824	3.2463e-06		0.89799	1.0608e-05											0.89824	3.2463e-06		0.89797	2.2442e-05		0.898	1.283e-05											0.89755	3.3531e-05
											0.89839	9.6127e-06		0.89871	3.284e-06		0.89818	1.0639e-05											0.89871	3.284e-06		0.89836	2.2558e-05		0.89838	1.2884e-05											0.89815	3.3709e-05
											0.89896	9.6495e-06		0.89907	3.2777e-06		0.8987	1.0651e-05											0.89907	3.2777e-06		0.8987	2.2663e-05		0.89912	1.2939e-05											0.89861	3.3894e-05
											0.89952	9.6738e-06		0.89953	3.3128e-06		0.89921	1.0665e-05											0.89953	3.3128e-06		0.89935	2.2812e-05		0.89932	1.2982e-05											0.89914	3.4088e-05
											0.9	9.6973e-06		0.90002	3.3346e-06		0.89986	1.0681e-05											0.90002	3.3346e-06		0.89957	2.2898e-05		0.89984	1.3038e-05											0.89936	3.4272e-05
											0.90047	9.725e-06		0.90037	3.347e-06		0.90045	1.0717e-05											0.90037	3.347e-06		0.90013	2.3043e-05		0.9004	1.31e-05											0.90021	3.4464e-05
											0.90104	9.762e-06		0.90094	3.3748e-06		0.90066	1.0727e-05											0.90094	3.3748e-06		0.90082	2.3166e-05		0.90082	1.3166e-05											0.90024	3.467e-05
											0.90148	9.7847e-06		0.90161	3.3905e-06		0.90128	1.0769e-05											0.90161	3.3905e-06		0.90109	2.329e-05		0.90147	1.3233e-05											0.90106	3.4892e-05
											0.90196	9.8098e-06		0.90199	3.4052e-06		0.90153	1.0782e-05											0.90199	3.4052e-06		0.9016	2.3404e-05		0.90179	1.3298e-05											0.90145	3.5075e-05
											0.90237	9.8402e-06		0.90242	3.4353e-06		0.90232	1.0813e-05											0.90242	3.4353e-06		0.90214	2.3525e-05		0.90226	1.3352e-05											0.90178	3.526e-05
											0.90276	9.8655e-06		0.90278	3.4498e-06		0.90278	1.0831e-05											0.90278	3.4498e-06		0.90252	2.3635e-05		0.90275	1.3404e-05											0.90224	3.5452e-05
											0.90319	9.9031e-06		0.90333	3.4867e-06		0.90333	1.0854e-05											0.90333	3.4867e-06		0.90305	2.3773e-05		0.9033	1.3473e-05											0.90279	3.5668e-05
											0.90367	9.9081e-06		0.90393	3.5037e-06		0.90373	1.0869e-05											0.90393	3.5037e-06		0.90344	2.3895e-05		0.90372	1.3516e-05											0.90315	3.5866e-05
											0.9043	9.9381e-06		0.90462	3.5288e-06		0.90404	1.0895e-05											0.90462	3.5288e-06		0.90397	2.4002e-05		0.90416	1.3593e-05											0.9037	3.6079e-05
											0.90474	9.9735e-06		0.90499	3.5462e-06		0.90465	1.0915e-05											0.90499	3.5462e-06		0.90446	2.4126e-05		0.90457	1.3637e-05											0.90399	3.6279e-05
											0.90522	1.0007e-05		0.90515	3.5762e-06		0.90494	1.0953e-05											0.90515	3.5762e-06		0.90502	2.4264e-05		0.90536	1.3729e-05											0.90472	3.6501e-05
											0.90571	1.0025e-05		0.90574	3.5855e-06		0.90546	1.0957e-05											0.90574	3.5855e-06		0.90558	2.4359e-05		0.90565	1.3784e-05											0.90526	3.6691e-05
											0.90632	1.0047e-05		0.90623	3.6284e-06		0.90601	1.097e-05											0.90623	3.6284e-06		0.90604	2.4472e-05		0.90595	1.3844e-05											0.90552	3.6864e-05
											0.90666	1.0057e-05		0.90666	3.6404e-06		0.90647	1.0995e-05											0.90666	3.6404e-06		0.90645	2.4576e-05		0.90643	1.3885e-05											0.90608	3.7055e-05
											0.90713	1.0093e-05		0.9072	3.6454e-06		0.90698	1.1019e-05											0.9072	3.6454e-06		0.90677	2.4687e-05		0.90697	1.3939e-05											0.90632	3.7261e-05
											0.90751	1.0122e-05		0.90739	3.6863e-06		0.90751	1.1026e-05											0.90739	3.6863e-06		0.90731	2.4802e-05		0.90738	1.3993e-05											0.90696	3.744e-05
											0.90801	1.0131e-05		0.90809	3.7042e-06		0.9078	1.1041e-05											0.90809	3.7042e-06		0.90786	2.4896e-05		0.90764	1.4072e-05											0.90722	3.7636e-05
											0.90819	1.0168e-05		0.90867	3.7171e-06		0.90826	1.108e-05											0.90867	3.7171e-06		0.90828	2.5028e-05		0.90837	1.4135e-05											0.90777	3.7837e-05
											0.9089	1.0219e-05		0.90894	3.7485e-06		0.90875	1.1102e-05											0.90894	3.7485e-06		0.90871	2.5137e-05		0.90887	1.42e-05											0.90828	3.8056e-05
											0.90925	1.0226e-05		0.90953	3.7791e-06		0.90925	1.112e-05											0.90953	3.7791e-06		0.90914	2.5239e-05		0.90935	1.4258e-05											0.90882	3.8248e-05
											0.9097	1.0241e-05		0.91003	3.7974e-06		0.90976	1.1147e-05											0.91003	3.7974e-06		0.90954	2.5328e-05		0.9096	1.434e-05											0.90921	3.8435e-05
											0.90999	1.0277e-05		0.9104	3.8166e-06		0.91013	1.1139e-05											0.9104	3.8166e-06		0.90988	2.5432e-05		0.90988	1.4366e-05											0.90981	3.8629e-05
											0.9107	1.0313e-05		0.9108	3.8395e-06		0.91043	1.1175e-05											0.9108	3.8395e-06		0.91067	2.5532e-05		0.91046	1.4435e-05											0.91023	3.8848e-05
											0.91097	1.0323e-05		0.91113	3.8821e-06		0.91094	1.1211e-05											0.91113	3.8821e-06		0.91102	2.567e-05		0.91117	1.4497e-05											0.91055	3.9048e-05
											0.91169	1.0357e-05		0.91186	3.9009e-06		0.91152	1.1224e-05											0.91186	3.9009e-06		0.91139	2.5799e-05		0.91163	1.4562e-05											0.91101	3.9247e-05
											0.91203	1.0394e-05		0.91228	3.9312e-06		0.91188	1.1237e-05											0.91228	3.9312e-06		0.91206	2.5899e-05		0.91192	1.4633e-05											0.91149	3.9459e-05
											0.91278	1.0416e-05		0.91277	3.9579e-06		0.91259	1.1267e-05											0.91277	3.9579e-06		0.9124	2.6055e-05		0.91236	1.4718e-05											0.91194	3.9691e-05
											0.913	1.0444e-05		0.91301	3.9895e-06		0.91284	1.1287e-05											0.91301	3.9895e-06		0.91298	2.613e-05		0.91314	1.4771e-05											0.91236	3.988e-05
											0.91358	1.0459e-05		0.91363	4.001e-06		0.91352	1.1321e-05											0.91363	4.001e-06		0.9135	2.6241e-05		0.91319	1.4827e-05											0.91291	4.0062e-05
											0.91422	1.0486e-05		0.91407	4.0178e-06		0.91387	1.1319e-05											0.91407	4.0178e-06		0.91359	2.6341e-05		0.91405	1.4895e-05											0.91349	4.0258e-05
											0.91445	1.0521e-05		0.91466	4.0253e-06		0.91437	1.136e-05											0.91466	4.0253e-06		0.9143	2.6452e-05		0.91433	1.495e-05											0.91395	4.0474e-05
											0.9147	1.053e-05		0.91494	4.0667e-06		0.91475	1.1378e-05											0.91494	4.0667e-06		0.91475	2.6563e-05		0.91483	1.5012e-05											0.91415	4.0676e-05
											0.91525	1.0555e-05		0.9155	4.0926e-06		0.91508	1.138e-05											0.9155	4.0926e-06		0.91533	2.667e-05		0.91502	1.5084e-05											0.91485	4.0883e-05
											0.91591	1.0595e-05		0.91592	4.13e-06		0.91577	1.1401e-05											0.91592	4.13e-06		0.91579	2.679e-05		0.91573	1.5141e-05											0.91529	4.1089e-05
											0.91638	1.0618e-05		0.91646	4.1561e-06		0.91613	1.1435e-05											0.91646	4.1561e-06		0.91631	2.6906e-05		0.91626	1.5217e-05											0.91571	4.1329e-05
											0.91685	1.0643e-05		0.91695	4.1774e-06		0.91643	1.1457e-05											0.91695	4.1774e-06		0.91667	2.7007e-05		0.91662	1.5275e-05											0.91635	4.1542e-05
											0.91731	1.0682e-05		0.91745	4.198e-06		0.91714	1.1475e-05											0.91745	4.198e-06		0.91715	2.71e-05		0.91705	1.5314e-05											0.91694	4.1743e-05
											0.91776	1.0697e-05		0.91788	4.2272e-06		0.91736	1.1479e-05											0.91788	4.2272e-06		0.91756	2.7227e-05		0.91752	1.5401e-05											0.91702	4.1947e-05
											0.91811	1.0726e-05		0.91796	4.2392e-06		0.91804	1.1509e-05											0.91796	4.2392e-06		0.91808	2.7309e-05		0.91801	1.5484e-05											0.91762	4.2183e-05
											0.91861	1.0755e-05		0.91881	4.2888e-06		0.91861	1.1544e-05											0.91881	4.2888e-06		0.91855	2.7424e-05		0.9184	1.5558e-05											0.91798	4.2383e-05
											0.91904	1.0784e-05		0.91931	4.2962e-06		0.91902	1.1555e-05											0.91931	4.2962e-06		0.91885	2.7517e-05		0.91905	1.5609e-05											0.91872	4.2603e-05
											0.9199	1.0801e-05		0.91984	4.3221e-06		0.91941	1.1573e-05											0.91984	4.3221e-06		0.91932	2.7644e-05		0.91966	1.5678e-05											0.91911	4.2837e-05
											0.9202	1.0843e-05		0.92026	4.3559e-06		0.91999	1.1622e-05											0.92026	4.3559e-06		0.92003	2.7772e-05		0.92017	1.5796e-05											0.91945	4.3101e-05
											0.9205	1.0867e-05		0.92078	4.3829e-06		0.92055	1.1615e-05											0.92078	4.3829e-06		0.92058	2.7851e-05		0.92053	1.5832e-05											0.92012	4.3304e-05
											0.92104	1.0886e-05		0.92108	4.4064e-06		0.92093	1.1641e-05											0.92108	4.4064e-06		0.92088	2.7941e-05		0.92088	1.5894e-05											0.92063	4.3483e-05
											0.92162	1.0918e-05		0.92151	4.4074e-06		0.92135	1.1666e-05											0.92151	4.4074e-06		0.92139	2.8023e-05		0.92133	1.5961e-05											0.92077	4.3679e-05
											0.9219	1.0945e-05		0.92202	4.4616e-06		0.92225	1.1678e-05											0.92202	4.4616e-06		0.9219	2.8135e-05		0.92197	1.6039e-05											0.92145	4.3899e-05
											0.92256	1.0955e-05		0.92251	4.4855e-06		0.92226	1.1704e-05											0.92251	4.4855e-06		0.92247	2.8197e-05		0.9222	1.6094e-05											0.92172	4.4101e-05
											0.92291	1.1002e-05		0.923	4.4966e-06		0.92293	1.1716e-05											0.923	4.4966e-06		0.92268	2.8325e-05		0.92298	1.6152e-05											0.92217	4.4306e-05
											0.92332	1.1017e-05		0.92352	4.5217e-06		0.92305	1.1728e-05											0.92352	4.5217e-06		0.9232	2.8436e-05		0.92324	1.6224e-05											0.92281	4.4526e-05
											0.92407	1.1073e-05		0.92402	4.5554e-06		0.92372	1.1768e-05											0.92402	4.5554e-06		0.92371	2.8562e-05		0.92383	1.6321e-05											0.92339	4.4772e-05
											0.92431	1.1082e-05		0.92445	4.5793e-06		0.92415	1.1782e-05											0.92445	4.5793e-06		0.92409	2.8643e-05		0.92422	1.6355e-05											0.92373	4.4975e-05
											0.92475	1.1112e-05		0.92495	4.6218e-06		0.92466	1.1787e-05											0.92495	4.6218e-06		0.92479	2.8757e-05		0.92477	1.6429e-05											0.92417	4.5179e-05
											0.92526	1.1132e-05		0.92522	4.6387e-06		0.92517	1.1821e-05											0.92522	4.6387e-06		0.92499	2.887e-05		0.92505	1.6501e-05											0.92455	4.5406e-05
											0.92572	1.1164e-05		0.92582	4.6725e-06		0.92554	1.1839e-05											0.92582	4.6725e-06		0.92547	2.8963e-05		0.92573	1.6584e-05											0.92493	4.5633e-05
											0.92614	1.1192e-05		0.92629	4.6917e-06		0.92608	1.1862e-05											0.92629	4.6917e-06		0.92599	2.9081e-05		0.92617	1.6634e-05											0.92567	4.5843e-05
											0.92657	1.1223e-05		0.92679	4.7213e-06		0.92645	1.1891e-05											0.92679	4.7213e-06		0.92652	2.917e-05		0.92667	1.6716e-05											0.92616	4.6061e-05
											0.9273	1.1255e-05		0.92718	4.7336e-06		0.92679	1.1894e-05											0.92718	4.7336e-06		0.92708	2.9281e-05		0.92691	1.6785e-05											0.92648	4.6297e-05
											0.92748	1.1275e-05		0.92764	4.771e-06		0.9275	1.1934e-05											0.92764	4.771e-06		0.92731	2.9379e-05		0.92746	1.6889e-05											0.92698	4.6549e-05
											0.92797	1.1305e-05		0.92818	4.7997e-06		0.92792	1.1947e-05											0.92818	4.7997e-06		0.92796	2.9498e-05		0.92806	1.6938e-05											0.92747	4.676e-05
											0.92868	1.1329e-05		0.92852	4.8186e-06		0.92824	1.1961e-05											0.92852	4.8186e-06		0.92833	2.9579e-05		0.92848	1.6994e-05											0.92792	4.6958e-05
											0.92906	1.1355e-05		0.92927	4.8555e-06		0.92868	1.1979e-05											0.92927	4.8555e-06		0.92865	2.9674e-05		0.92868	1.7078e-05											0.92852	4.7179e-05
											0.92948	1.1384e-05		0.92948	4.875e-06		0.92949	1.2005e-05											0.92948	4.875e-06		0.92936	2.9786e-05		0.92945	1.7168e-05											0.92885	4.7413e-05
											0.93007	1.14e-05		0.92998	4.9077e-06		0.92982	1.2018e-05											0.92998	4.9077e-06		0.92956	2.9897e-05		0.92983	1.7239e-05											0.92924	4.7635e-05
											0.93049	1.1428e-05		0.93047	4.9487e-06		0.93024	1.2054e-05											0.93047	4.9487e-06		0.93023	2.9962e-05		0.9303	1.7317e-05											0.92983	4.7862e-05
											0.93101	1.1483e-05		0.93102	4.9672e-06		0.93086	1.206e-05											0.93102	4.9672e-06		0.93059	3.0113e-05		0.93095	1.7396e-05											0.93036	4.8097e-05
											0.93141	1.1497e-05		0.93152	4.9952e-06		0.93136	1.2082e-05											0.93152	4.9952e-06		0.93128	3.0235e-05		0.93122	1.7482e-05											0.93076	4.8351e-05
											0.93185	1.1506e-05		0.93196	5.0048e-06		0.93168	1.2105e-05											0.93196	5.0048e-06		0.93162	3.0322e-05		0.93168	1.7546e-05											0.93125	4.8565e-05
											0.93227	1.1548e-05		0.93241	5.0512e-06		0.93216	1.2118e-05											0.93241	5.0512e-06		0.93215	3.0411e-05		0.93217	1.7625e-05											0.9316	4.8784e-05
											0.93282	1.1575e-05		0.93278	5.0992e-06		0.93256	1.2141e-05											0.93278	5.0992e-06		0.93258	3.05e-05		0.93278	1.7695e-05											0.93236	4.9014e-05
											0.93333	1.1612e-05		0.93323	5.1125e-06		0.93313	1.216e-05											0.93323	5.1125e-06		0.93318	3.0632e-05		0.9333	1.7796e-05											0.9325	4.926e-05
											0.93361	1.1642e-05		0.9337	5.1434e-06		0.93361	1.2179e-05											0.9337	5.1434e-06		0.93334	3.0702e-05		0.93332	1.7871e-05											0.93298	4.9492e-05
											0.93421	1.1662e-05		0.93421	5.1572e-06		0.93418	1.2221e-05											0.93421	5.1572e-06		0.93395	3.083e-05		0.93415	1.7949e-05											0.9337	4.9738e-05
											0.93481	1.169e-05		0.93447	5.2021e-06		0.93463	1.2231e-05											0.93447	5.2021e-06		0.93444	3.094e-05		0.93452	1.8029e-05											0.93424	4.9983e-05
											0.93534	1.1739e-05		0.93549	5.2156e-06		0.935	1.2268e-05											0.93549	5.2156e-06		0.93533	3.1016e-05		0.93496	1.8125e-05											0.93458	5.0234e-05
[truncated: 1,008 more rows]
[truncated: 8 more columns]

## Sheet: Figure 4 HER
	HOPG 01			HOPG 02			HOPG 03			La 01			La 02			La 03			Ni 01			Ni 02			Ni 03			Pt 01			Pt 02			Pt 03			HEMG 01			HEMG 02			HEMG 03			Fe 01			Fe 02
[truncated: 2,552 more rows]

[truncated: 9 more sheets: Figure 2 EDX Mapping, Figure S3 XPS, Figure S2 XPS , Figure S3 XRD, Figure 1a Collision , Figure 1d EDX Mapping, Figure 1d ICP-MS Data, Figure S1 ICP-MS, Figure 1e EDX Mapping]
